# Supplementary material for: Promotion of maize seedling growth by Enterobacter asburiae PW2 under salt stress
Source: Front Plant Sci. 2026 May 4;17:1823368. doi: 10.3389/fpls.2026.1823368 (PMC13180849; doi:10.3389/fpls.2026.1823368)
Supplement: Supplementary file 2 [file DataSheet2.zip]

Archive with 7 entries (7 files):
- S7_Bayesion_Consensus_Tree.tre.tre
- S6_Bayesian_Convergence_Statistics.nex.tstat
- S5_Bayesian_input.nex
- S2_MAFFT_alignment.fasta.fas
- S3_trimmed_Alignment.fasta.fas
- S4_ML_Phylogenetic.treefile
- S1_Raw_sequences.fasta.fas
