# Supplementary material for: Promotion of maize seedling growth by Enterobacter asburiae PW2 under salt stress
Source: Front Plant Sci. 2026 May 4;17:1823368. doi: 10.3389/fpls.2026.1823368 (PMC13180849; doi:10.3389/fpls.2026.1823368)
Supplement: Supplementary file 2 [file DataSheet2.zip › S7_Bayesion_Consensus_Tree.tre.tre]

#NEXUS
[ID: 9685049225]
begin taxa;
	dimensions ntax=57;
	taxlabels
		PW2_PZ245473
		Enterobacter_asburiae_OP986842.1
		Cedecea_davisae_HQ242718.1
		Enterobacter_ludwigii_KX242269.1
		Enterobacter_sp._KY800455.1
		Enterobacter_sp._MK530207.1
		Enterobacter_quasiroggenkampii_PV259029.1
		Uncultured_organism_HQ747640.1
		Enterobacter_sp._MF125281.1
		Enterobacter_ludwigii_MT180566.1
		Enterobacter_sp._LC133614.2
		Enterobacter_cloacae_OQ568648.1
		Pantoea_sp._AB795554.1
		Enterobacter_ludwigii_KR476387.1
		Uncultured_bacterium_JQ940247.1
		Enterobacter_tabaci_KP990658.1
		Enterobacter_sp._OK039347.1
		Enterobacter_sp._FJ472852.1
		Enterobacter_mori_OP986239.1
		Cedecea_davisae_MW898665.1
		Enterobacter_ludwigii_MT613360.1
		Enterobacter_sp._GQ478258.1
		Enterobacter_tabaci_MK641315.1
		Enterobacter_mori_MT239536.1
		Uncultured_Enterobacter_JF703626.1
		Uncultured_bacterium_JQ940993.1
		Uncultured_Enterobacter_JF703607.1
		Enterobacter_tabaci_MN606189.1
		Uncultured_bacterium_HM595391.1
		Enterobacter_ludwigii_JN644550.1
		Enterobacter_sp._MW784623.1
		Enterobacter_asburiae_MK039105.1
		Enterobacter_cloacae_MW595966.1
		Enterobacter_quasiroggenkampii_OQ977012.1
		Enterobacter_mori_MH101421.1
		Enterobacter_mori_KC851827.1
		Enterobacter_sp._EF175731.1
		Uncultured_bacterium_JQ940917.1
		Enterobacter_cloacae_MW898661.1
		Enterobacter_cloacae_MK621330.1
		Enterobacter_mori_OQ070192.1
		Enterobacter_mori_PP713274.1
		Leclercia_adecarboxylata_HQ407282.1
		Enterobacter_mori_OP355195.1
		Cedecea_davisae_KF146959.1
		Citrobacter_murliniae_KF831022.1
		Leclercia_adecarboxylata_JQ308597.1
		Pseudomonas_sp._KF146957.1
		Enterobacter_sp._EU272859.1
		Enterobacter_gergoviae_HQ242716.1
		Enterobacter_cloacae_KC999878.1
		Enterobacter_amnigenus_JQ063000.1
		Enterobacter_aerogenes_KF358443.1
		Enterobacter_sp._PP820872.1
		Enterobacter_chengduensis_OR365541.1
		Enterobacter_asburiae_MW303475.1
		Enterobacter_pseudoroggenkampii_PV383802.1
		;
end;
begin trees;
	translate
		1	PW2_PZ245473,
		2	Enterobacter_asburiae_OP986842.1,
		3	Cedecea_davisae_HQ242718.1,
		4	Enterobacter_ludwigii_KX242269.1,
		5	Enterobacter_sp._KY800455.1,
		6	Enterobacter_sp._MK530207.1,
		7	Enterobacter_quasiroggenkampii_PV259029.1,
		8	Uncultured_organism_HQ747640.1,
		9	Enterobacter_sp._MF125281.1,
		10	Enterobacter_ludwigii_MT180566.1,
		11	Enterobacter_sp._LC133614.2,
		12	Enterobacter_cloacae_OQ568648.1,
		13	Pantoea_sp._AB795554.1,
		14	Enterobacter_ludwigii_KR476387.1,
		15	Uncultured_bacterium_JQ940247.1,
		16	Enterobacter_tabaci_KP990658.1,
		17	Enterobacter_sp._OK039347.1,
		18	Enterobacter_sp._FJ472852.1,
		19	Enterobacter_mori_OP986239.1,
		20	Cedecea_davisae_MW898665.1,
		21	Enterobacter_ludwigii_MT613360.1,
		22	Enterobacter_sp._GQ478258.1,
		23	Enterobacter_tabaci_MK641315.1,
		24	Enterobacter_mori_MT239536.1,
		25	Uncultured_Enterobacter_JF703626.1,
		26	Uncultured_bacterium_JQ940993.1,
		27	Uncultured_Enterobacter_JF703607.1,
		28	Enterobacter_tabaci_MN606189.1,
		29	Uncultured_bacterium_HM595391.1,
		30	Enterobacter_ludwigii_JN644550.1,
		31	Enterobacter_sp._MW784623.1,
		32	Enterobacter_asburiae_MK039105.1,
		33	Enterobacter_cloacae_MW595966.1,
		34	Enterobacter_quasiroggenkampii_OQ977012.1,
		35	Enterobacter_mori_MH101421.1,
		36	Enterobacter_mori_KC851827.1,
		37	Enterobacter_sp._EF175731.1,
		38	Uncultured_bacterium_JQ940917.1,
		39	Enterobacter_cloacae_MW898661.1,
		40	Enterobacter_cloacae_MK621330.1,
		41	Enterobacter_mori_OQ070192.1,
		42	Enterobacter_mori_PP713274.1,
		43	Leclercia_adecarboxylata_HQ407282.1,
		44	Enterobacter_mori_OP355195.1,
		45	Cedecea_davisae_KF146959.1,
		46	Citrobacter_murliniae_KF831022.1,
		47	Leclercia_adecarboxylata_JQ308597.1,
		48	Pseudomonas_sp._KF146957.1,
		49	Enterobacter_sp._EU272859.1,
		50	Enterobacter_gergoviae_HQ242716.1,
		51	Enterobacter_cloacae_KC999878.1,
		52	Enterobacter_amnigenus_JQ063000.1,
		53	Enterobacter_aerogenes_KF358443.1,
		54	Enterobacter_sp._PP820872.1,
		55	Enterobacter_chengduensis_OR365541.1,
		56	Enterobacter_asburiae_MW303475.1,
		57	Enterobacter_pseudoroggenkampii_PV383802.1
		;
[Note: This tree contains information on the topology,
branch lengths (if present), and the probability
of the partition indicated by the branch.]
tree con_all_compat = (45:2.970070e-003,29:1.178135e-003,((((((((((1:3.251900e-004,31:8.911473e-004)0.801:9.255105e-004,(2:4.603048e-004,(32:6.051677e-004,((54:1.184971e-003,55:1.190533e-003)0.348:3.202149e-004,56:7.304222e-004)1.000:3.180218e-003)0.944:1.608163e-003)0.469:8.482156e-004)0.422:1.175152e-003,(((3:3.107369e-004,8:1.158406e-003)0.079:2.834819e-004,(5:3.066000e-004,11:2.881953e-004)0.…
[Note: This tree contains information only on the topology
and branch lengths (median of the posterior probability density).]
tree con_all_compat = (45:2.970070e-003,29:1.178135e-003,((((((((((1:3.251900e-004,31:8.911473e-004):9.255105e-004,(2:4.603048e-004,(32:6.051677e-004,((54:1.184971e-003,55:1.190533e-003):3.202149e-004,56:7.304222e-004):3.180218e-003):1.608163e-003):8.482156e-004):1.175152e-003,(((3:3.107369e-004,8:1.158406e-003):2.834819e-004,(5:3.066000e-004,11:2.881953e-004):3.051125e-004):2.412373e-004,(22:1.9…
end;
