# Supplementary material for: Promotion of maize seedling growth by Enterobacter asburiae PW2 under salt stress
Source: Front Plant Sci. 2026 May 4;17:1823368. doi: 10.3389/fpls.2026.1823368 (PMC13180849; doi:10.3389/fpls.2026.1823368)
Supplement: Supplementary file 2 [file DataSheet2.zip › S6_Bayesian_Convergence_Statistics.nex.tstat]

[ID: 9685049225]
ID	#obs	Probability(=s)	Stddev(s)	Min(s)	Max(s)	Nruns
58		3002	1.000000e+000	0.000000e+000	1.000000e+000	1.000000e+000	2
59		3001	9.996669e-001	4.710905e-004	9.993338e-001	1.000000e+000	2
60		2960	9.860093e-001	4.710905e-003	9.826782e-001	9.893404e-001	2
61		2840	9.460360e-001	1.036399e-002	9.387075e-001	9.533644e-001	2
62		2834	9.440373e-001	1.130617e-002	9.360426e-001	9.520320e-001	2
63		2747	9.150566e-001	1.083508e-002	9.073951e-001	9.227182e-001	2
64		2405	8.011326e-001	3.297633e-003	7.988008e-001	8.034644e-001	2
65		2248	7.488341e-001	4.334032e-002	7.181879e-001	7.794803e-001	2
66		2239	7.458361e-001	3.344742e-002	7.221852e-001	7.694870e-001	2
67		2232	7.435043e-001	4.993559e-002	7.081945e-001	7.788141e-001	2
68		2069	6.892072e-001	6.124176e-003	6.848767e-001	6.935376e-001	2
69		2052	6.835443e-001	3.486069e-002	6.588941e-001	7.081945e-001	2
70		1947	6.485676e-001	3.438960e-002	6.242505e-001	6.728847e-001	2
71		1693	5.639574e-001	8.950719e-003	5.576282e-001	5.702865e-001	2
72		1560	5.196536e-001	2.261234e-002	5.036642e-001	5.356429e-001	2
73		1548	5.156562e-001	3.674506e-002	4.896736e-001	5.416389e-001	2
74		1451	4.833444e-001	3.533178e-002	4.583611e-001	5.083278e-001	2
75		1409	4.693538e-001	6.124176e-003	4.650233e-001	4.736842e-001	2
76		1399	4.660227e-001	1.177726e-002	4.576949e-001	4.743504e-001	2
77		1382	4.603598e-001	2.355452e-002	4.437042e-001	4.770153e-001	2
78		1314	4.377082e-001	1.601708e-002	4.263824e-001	4.490340e-001	2
79		1267	4.220520e-001	8.950719e-003	4.157229e-001	4.283811e-001	2
80		1188	3.957362e-001	1.884362e-002	3.824117e-001	4.090606e-001	2
81		1173	3.907395e-001	9.892900e-003	3.837442e-001	3.977348e-001	2
82		1117	3.720853e-001	1.554599e-002	3.610926e-001	3.830779e-001	2
83		1069	3.560959e-001	2.025689e-002	3.417722e-001	3.704197e-001	2
84		1045	3.481013e-001	1.837253e-002	3.351099e-001	3.610926e-001	2
85		1014	3.377748e-001	1.695926e-002	3.257828e-001	3.497668e-001	2
86		1014	3.377748e-001	1.130617e-002	3.297801e-001	3.457695e-001	2
87		949	3.161226e-001	5.181995e-003	3.124584e-001	3.197868e-001	2
88		943	3.141239e-001	7.066357e-003	3.091272e-001	3.191206e-001	2
89		939	3.127915e-001	1.083508e-002	3.051299e-001	3.204530e-001	2
90		930	3.097935e-001	9.421809e-004	3.091272e-001	3.104597e-001	2
91		924	3.077948e-001	1.413271e-002	2.978015e-001	3.177881e-001	2
92		924	3.077948e-001	1.036399e-002	3.004664e-001	3.151233e-001	2
93		908	3.024650e-001	3.391851e-002	2.784810e-001	3.264490e-001	2
94		842	2.804797e-001	1.224835e-002	2.718188e-001	2.891406e-001	2
95		794	2.644903e-001	6.595266e-003	2.598268e-001	2.691539e-001	2
96		703	2.341772e-001	1.177726e-002	2.258494e-001	2.425050e-001	2
97		698	2.325117e-001	3.768724e-003	2.298468e-001	2.351765e-001	2
98		696	2.318454e-001	4.899341e-002	1.972019e-001	2.664890e-001	2
99		683	2.275150e-001	5.323322e-002	1.898734e-001	2.651566e-001	2
100		667	2.221852e-001	5.181995e-003	2.185210e-001	2.258494e-001	2
101		657	2.188541e-001	1.083508e-002	2.111925e-001	2.265157e-001	2
102		656	2.185210e-001	3.768724e-002	1.918721e-001	2.451699e-001	2
103		633	2.108594e-001	3.062088e-002	1.892072e-001	2.325117e-001	2
104		625	2.081945e-001	4.852232e-002	1.738841e-001	2.425050e-001	2
105		622	2.071952e-001	1.695926e-002	1.952032e-001	2.191872e-001	2
106		617	2.055296e-001	7.019248e-002	1.558961e-001	2.551632e-001	2
107		606	2.018654e-001	6.595266e-003	1.972019e-001	2.065290e-001	2
108		588	1.958694e-001	1.413271e-002	1.858761e-001	2.058628e-001	2
109		586	1.952032e-001	9.421809e-004	1.945370e-001	1.958694e-001	2
110		571	1.902065e-001	4.710905e-004	1.898734e-001	1.905396e-001	2
111		559	1.862092e-001	1.083508e-002	1.785476e-001	1.938708e-001	2
112		555	1.848767e-001	2.355452e-003	1.832112e-001	1.865423e-001	2
113		530	1.765490e-001	1.319053e-002	1.672219e-001	1.858761e-001	2
114		526	1.752165e-001	3.768724e-003	1.725516e-001	1.778814e-001	2
115		521	1.735510e-001	1.083508e-002	1.658894e-001	1.812125e-001	2
116		517	1.722185e-001	1.083508e-002	1.645570e-001	1.798801e-001	2
117		509	1.695536e-001	1.931471e-002	1.558961e-001	1.832112e-001	2
118		504	1.678881e-001	9.421809e-003	1.612258e-001	1.745503e-001	2
119		468	1.558961e-001	1.884362e-003	1.545636e-001	1.572285e-001	2
120		467	1.555630e-001	9.892900e-003	1.485676e-001	1.625583e-001	2
121		461	1.535643e-001	4.192705e-002	1.239174e-001	1.832112e-001	2
122		456	1.518987e-001	9.421809e-004	1.512325e-001	1.525650e-001	2
123		454	1.512325e-001	1.507489e-002	1.405730e-001	1.618921e-001	2
124		453	1.508994e-001	5.181995e-003	1.472352e-001	1.545636e-001	2
125		420	1.399067e-001	5.653086e-003	1.359094e-001	1.439041e-001	2
126		419	1.395736e-001	2.308343e-002	1.232512e-001	1.558961e-001	2
127		419	1.395736e-001	3.297633e-003	1.372418e-001	1.419054e-001	2
128		399	1.329114e-001	4.710905e-004	1.325783e-001	1.332445e-001	2
129		396	1.319121e-001	8.479628e-003	1.259161e-001	1.379081e-001	2
130		394	1.312458e-001	2.261234e-002	1.152565e-001	1.472352e-001	2
131		392	1.305796e-001	2.072798e-002	1.159227e-001	1.452365e-001	2
132		390	1.299134e-001	1.319053e-002	1.205863e-001	1.392405e-001	2
133		374	1.245836e-001	2.826543e-003	1.225849e-001	1.265823e-001	2
134		373	1.242505e-001	3.297633e-003	1.219187e-001	1.265823e-001	2
135		368	1.225849e-001	9.421809e-004	1.219187e-001	1.232512e-001	2
136		368	1.225849e-001	6.595266e-003	1.179214e-001	1.272485e-001	2
137		361	1.202532e-001	1.271944e-002	1.112592e-001	1.292472e-001	2
138		358	1.192538e-001	7.537447e-003	1.139241e-001	1.245836e-001	2
139		353	1.175883e-001	4.239814e-003	1.145903e-001	1.205863e-001	2
140		351	1.169221e-001	3.297633e-003	1.145903e-001	1.192538e-001	2
141		343	1.142572e-001	1.177726e-002	1.059294e-001	1.225849e-001	2
142		341	1.135909e-001	1.366162e-002	1.039307e-001	1.232512e-001	2
143		332	1.105929e-001	1.319053e-002	1.012658e-001	1.199201e-001	2
144		312	1.039307e-001	1.413271e-002	9.393738e-002	1.139241e-001	2
145		311	1.035976e-001	1.460380e-002	9.327115e-002	1.139241e-001	2
146		305	1.015989e-001	2.214125e-002	8.594270e-002	1.172552e-001	2
147		287	9.560293e-002	1.177726e-002	8.727515e-002	1.039307e-001	2
148		273	9.093937e-002	2.025689e-002	7.661559e-002	1.052632e-001	2
149		243	8.094604e-002	3.627397e-002	5.529647e-002	1.065956e-001	2
150		229	7.628248e-002	4.569577e-002	4.397069e-002	1.085943e-001	2
