# Supplementary material for: Promotion of maize seedling growth by Enterobacter asburiae PW2 under salt stress
Source: Front Plant Sci. 2026 May 4;17:1823368. doi: 10.3389/fpls.2026.1823368 (PMC13180849; doi:10.3389/fpls.2026.1823368)
Supplement: Supplementary file 2 [file DataSheet2.zip › S2_MAFFT_alignment.fasta.fas]

>PW2_PZ245473
------------------------------------------------------------
---------------------------------------------gtag-cttgctactt
tg--ccggcgagcggcggacgggtgagtaatgtctgggaaactgcctgatggagggggat
aactactggaaacggtagctaataccgcataacgtcgcaagaccaaagagggggaccttc
gggcctcttgccatcagatgtgcccagatgggattagctagtaggtggggtaacggctca
cctaggcgacgatccctagctggtctgagaggatgaccagccacactggaactgagacac
ggtccagactcctacgggaggcagcagtggggaatattgcacaatgggcgcaagcctgat
gcagccatgccgcgtgtatgaagaaggccttcgggttgtaaagtact-ttcagcggggag
gaa-ggtgttgtggttaataaccacagcaattgacgttacccgcagaagaagcaccggct
aactccgtgccagcagccgcggtaatacggagggtgcaagcgttaatcggaattactggg
cgtaaagcgcacgcaggcggtctgtcaagtcggatgtgaaatccccgggctcaacctggg
aactgcattcgaaactggcaggctagagtcttgtaga-ggggggtagaattccaggtgta
gcggtgaaatgcgtagagatctggaggaataccggtggcgaaggcggccccctggacaaa
gactgacgctcaggtgcgaaagcgtggggagcaaacaggattagataccctggtagtcca
cgccgtaaacgatgtcgacttggagg-ttgtgccctt-gaggcgtggcttccggagctaa
cgcgttaagtcgaccgcctggggagtacggccgcaaggttaaaactcaaatgaattgacg
ggggcccgcacaagcggtggagcatgtggtttaattcgatgcaacgcgaagaaccttacc
tactcttgacatccagagaactttccagagatggattggtgccttcgggaactctgagac
aggtgctgcatggctgtcgtcagctcgtgttgtgaaatgttgggttaagtcccgcaacga
gcgcaacccttatcctttgttgccagcggttcggccgggaactcaaaggagactgccagt
gataaactggaggaaggtggggatgacgtcaagtcatcatggcccttacgagtagggcta
cacacgtgctacaatggcgcatacaaagagaagcgacctcgcgagagcaagcggacctca
taaagtgcgtcgtagtccggattggagtctgcaactcgactccatgaagtcggaatcgct
agtaatcgtagatcagaatgctacggtgaatacgttcccgggccttgtacacaccgcccg
tcacaccatgggagtgggttgcaaaagaagtaggtagcttaaccttcgggagggcgctta
ccactttgtgattcatgact-ggggtgaagtcgt--------------------------
------------------------------------------------
>Enterobacter_asburiae_OP986842.1
-----------------------------------------------ggctcagattgaa
cgctggcggcaggcctaacacatgcaagtcgagcggcagcggaaagtag-cttgctactt
tg--ccggcgagcggcggacgggtgagtaatgtctgggaaactgcctgatggagggggat
aactactggaaacggtagctaataccgcataacgtcgcaagaccaaagagggggaccttc
gggcctcttgccatcagatgtgcccagatgggattagctagtaggtggggtaacggctca
cctaggcgacgatccctagctggtctgagaggatgaccagccacactggaactgagacac
ggtccagactcctacgggaggcagcagtggggaatattgcacaatgggcgcaagcctgat
gcagccatgccgcgtgtatgaagaaggccttcgggttgtaaagtact-ttcagcggggag
gaa-ggtgttgtggttaataaccacagcaattgacgttacccgcagaagaagcaccggct
aactccgtgccagcagccgcggtaatacggagggtgcaagcgttaatcggaattactggg
cgtaaagcgcacgcaggcggtctgtcaagtcggatgtgaaatccccgggctcaacctggg
aactgcattcgaaactggcaggctagagtcttgtaga-ggggggtagaattccaggtgta
gcggtgaaatgcgtagagatctggaggaataccggtggcgaaggcggccccctggacaaa
gactgacgctcaggtgcgaaagcgtggggagcaaacaggattagataccctggtagtcca
cgccgtaaacgatgtcgacttggagg-ttgtgccctt-gaggcgtggcttccggagctaa
cgcgttaagtcgaccgcctggggagtacggccgcaaggttaaaactcaaatgaattgacg
ggggcccgcacaagcggtggagcatgtggtttaattcgatgcaacgcgaagaaccttacc
tactcttgacatccagagaactttccagagatggattggtgccttcgggaactctgagac
aggtgctgcatggctgtcgtcagctcgtgttgtgaaatgttgggttaagtcccgcaacga
gcgcaacccttatcctttgttgccagcggttaggccgggaactcaaaggagactgccagt
gataaactggaggaaggtggggatgacgtcaagtcatcatggcccttacgagtagggcta
cacacgtgctacaatggcgcatacaaagagaagcgacctcgcgagagcaagcggacctca
taaagtgcgtcgtagtccggattggagtctgcaactcgactccatgaagtcggaatcgct
agtaatcgtagatcagaatgctacggtgaatacgttcccgggccttgtacacaccgcccg
tcacaccatgggagtgggttgcaaaagaagtaggtagcttaaccttcgggagggcgctta
ccactttgtgattcatgact-ggggtgaagtcgtaacaaggtaaccgtagggg-------
---------aacctgcggttggatcacctcctta--------------
>Cedecea_davisae_HQ242718.1
-------------------------------attagagtttgatcctggctcagattgaa
cgctggcggcaggcctaacacatgcaagtcgagcggcagcggaaagtag-cttgctactt
tg--ccggcgagcggcggacgggtgagtaatgtctgggaaactgcctgatggagggggat
aactactggaaacggtagctaataccgcataacgtcgcaagaccaaagagggggaccttc
gggcctcttgccatcagatgtgcccagatgggattagctagtaggtggggtaacggctca
cctaggcgacgatccctagctggtctgagaggatgaccagccacactggaactgagacac
ggtccagactcctacgggaggcagcagtggggaatattgcacaatgggcgcaagcctgat
gcagccatgccgcgtgtatgaagaaggccttcgggttgtaaagtact-ttcagcggggag
gaa-ggtgttgaggttaataacctcagcaattgacgttacccgcagaagaagcaccggct
aactccgtgccagcagccgcggtaatacggagggtgcaagcgttaatcggaattactggg
cgtaaagcgcacgcaggcggtctgtcaagtcggatgtgaaatccccgggctcaacctggg
aactgcattcgaaactggcaggctagagtcttgtaga-ggggggtagaattccaggtgta
gcggtgaaatgcgtagagatctggaggaataccggtggcgaaggcggccccctggacaaa
gactgacgctcaggtgcgaaagcgtggggagcaaacaggattagataccctggtagtcca
cgccgtaaacgatgtcgacttggagg-ttgtgccctt-gaggcgtggcttccggagctaa
cgcgttaagtcgaccgcctggggagtacggccgcaaggttaaaactcaaatgaattgacg
ggggcccgcacaagcggtggagcatgtggtttaattcgatgcaacgcgaagaaccttacc
tactcttgacatccagagaactttccagagatggattggtgccttcgggaactctgagac
aggtgctgcatggctgtcgtcagctcgtgttgtgaaatgttgggttaagtcccgcaacga
gcgcaacccttatcctttgttgccagcggttaggccgggaactcaaaggagactgccagt
gataaactggaggaaggtggggatgacgtcaagtcatcatggcccttacgagtagggcta
cacacgtgctacaatggcgcatacaaagagaagcgacctcgcgagagcaagcggacctca
taaagtgcgtcgtagtccggattggagtctgcaactcgactccatgaagtcggaatcgct
agtaatcgtagatcagaatgctacggtgaatacgttcccgggccttgtacacaccgcccg
tcacaccatgggagtgggttgcaaaagaagtaggtagcttaaccttcgggagggcgctta
ccactttgtgattcatgact-ggggtgaagtcgtaacaaggtaaccgtagggg-------
---------aacctgcggctggatcacctccttaat------------
>Enterobacter_ludwigii_KX242269.1
---------------------------------------------------cagattgaa
cgctggcggcaggcctaacacatgcaagtcgagcggcagcggaaagtag-cttgctactt
tg--ccggcgagcggcggacgggtgagtaatgtctgggaaactgcctgatggagggggat
aactactggaaacggtagctaataccgcataacgtcgcaagaccaaagagggggaccttc
gggcctcttgccatcagatgtgcccagatgggattagctagtaggtggggtaacggctca
cctaggcgacgatccctagctggtctgagaggatgaccagccacactggaactgagacac
ggtccagactcctacgggaggcagcagtggggaatattgcacaatgggcgcaagcctgat
gcagccatgccgcgtgtatgaagaaggccttcgggttgtaaagtact-ttcagcggggag
gaa-ggtgttgaggttaataacctcagcaattgacgttacccgcagaagaagcaccggct
aactccgtgccagcagccgcggtaatacggagggtgcaagcgttaatcggaattactggg
cgtaaagcgcacgcaggcggtctgtcaagtcggatgtgaaatccccgggctcaacctggg
aactgcattcgaaactggcaggctagagtcttgtaga-ggggggtagaattccaggtgta
gcggtgaaatgcgtagagatctggaggaataccggtggcgaaggcggccccctggacaaa
gactgacgctcaggtgcgaaagcgtggggagcaaacaggattagataccctggtagtcca
cgccgtaaacgatgtcgacttggagg-ttgtgccctt-gaggcgtggcttccggagctaa
cgcgttaagtcgaccgcctggggagtacggccgcaaggttaaaactcaaatgaattgacg
ggggcccgcacaagcggtggagcatgtggtttaattcgatgcaacgcgaagaaccttacc
tactcttgacatccagagaactttccagagatggattggtgccttcgggaactctgagac
aggtgctgcatggctgtcgtcagctcgtgttgtgaaatgttgggttaagtcccgcaacga
gcgcaacccttatcctttgttgccagcggttcggccgggaactcaaaggagactgccagt
gataaactggaggaaggtggggatgacgtcaagtcatcatggcccttacgagtagggcta
cacacgtgctacaatggcgcatacaaagagaagcgacctcgcgagagcaagcggacctca
taaagtgcgtcgtagtccggattggagtctgcaactcgactccatgaagtcggaatcgct
agtaatcgtagatcagaatgctacggtgaatacgttcccgggccttgtacacaccgcccg
tcacaccatgggagtgggttgcaaaagaagtaggtagcttaaccttcgggagggcgctta
ccactttgtgattcatgact-ggggtgaagtcgtacaggggaaaccccga----------
------------------------------------------------
>Enterobacter_sp._KY800455.1
--------------------------------------tttatttctggctcagattgaa
cgctggcggcaggcctaacacatgcaagtcgagcggcagcggaaagtagccttgctactt
tg--ccggcgagcggcggacgggtgagtaatgtctgggaaactgcctgatggagggggat
aactactggaaacggtagctaataccgcataacgtcgcaagaccaaagagggggaccttc
gggcctcttgccatcagatgtgcccagatgggattagctagtaggtggggtaacggctca
cctaggcgacgatccctagctggtctgagaggatgaccagccacactggaactgagacac
ggtccagactcctacgggaggcagcagtggggaatattgcacaatgggcgcaagcctgat
gcagccatgccgcgtgtatgaagaaggccttcgggttgtaaagtact-ttcagcggggag
gaa-ggtgttgaggttaataacctcagcaattgacgttacccgcagaagaagcaccggct
aactccgtgccagcagccgcggtaatacggagggtgcaagcgttaatcggaattactggg
cgtaaagcgcacgcaggcggtctgtcaagtcggatgtgaaatccccgggctcaacctggg
aactgcattcgaaactggcaggctagagtcttgtaga-ggggggtagaattccaggtgta
gcggtgaaatgcgtagagatctggaggaataccggtggcgaaggcggccccctggacaaa
gactgacgctcaggtgcgaaagcgtggggagcaaacaggattagataccctggtagtcca
cgccgtaaacgatgtcgacttggagg-ttgtgccctt-gaggcgtggcttccggagctaa
cgcgttaagtcgaccgcctggggagtacggccgcaaggttaaaactcaaatgaattgacg
ggggcccgcacaagcggtggagcatgtggtttaattcgatgcaacgcgaagaaccttacc
tactcttgacatccagagaactttccagagatggattggtgccttcgggaactctgagac
aggtgctgcatggctgtcgtcagctcgtgttgtgaaatgttgggttaagtcccgcaacga
gcgcaacccttatcctttgttgccagcggttaggccgggaactcaaaggagactgccagt
gataaactggaggaaggtggggatgacgtcaagtcatcatggcccttacgagtagggcta
cacacgtgctacaatggcgcatacaaagagaagcgacctcgcgagagcaagcggacctca
taaagtgcgtcgtagtccggattggagtctgcaactcgactccatgaagtcggaatcgct
agtaatcgtagatcagaatgctacggtgaatacgttcccgggccttgtacacaccgcccg
tcacaccatgggagtgggttgcaaaagaagtaggtagcttaaccttcgggagggcgctta
ccactttgtgattcatgact-ggggtgaagtcgta-------------------------
------------------------------------------------
>Enterobacter_sp._MK530207.1
----------------------------------------------attcttagattgaa
cgctggcggcaggcctaacacatgcaagtcgagcggcagcggaaagtag-cttgctactc
tg--ccggcgagcggcggacgggtgagtaatgtctgggaaactgcctgatggagggggat
aactactggaaacggtagctaataccgcataacgtcgcaagaccaaagagggggaccttc
gggcctcttgccatcagatgtgcccagatgggattagctagtaggtggggtaacggctca
cctaggcgacgatccctagctggtctgagaggatgaccagccacactggaactgagacac
ggtccagactcctacgggaggcagcagtggggaatattgcacaatgggcgcaagcctgat
gcagccatgccgcgtgtatgaagaaggccttcgggttgtaaagtact-ttcagcggggag
gaa-ggtgttgaggttaataacctcagcgattgacgttacccgcagaagaagcaccggct
aactccgtgccagcagccgcggtaatacggagggtgcaagcgttaatcggaattactggg
cgtaaagcgcacgcaggcggtctgtcaagtcggatgtgaaatccccgggctcaacctggg
aactgcattcgaaactggcaggctagagtcttgtaga-ggggggtagaattccaggtgta
gcggtgaaatgcgtagagatctggaggaataccggtggcgaaggcggccccctggacaaa
gactgacgctcaggtgcgaaagcgtggggagcaaacaggattagataccctggtagtcca
cgccgtaaacgatgtcgacttggagg-ttgtgccctt-gaggcgtggcttccggagctaa
cgcgttaagtcgaccgcctggggagtacggccgcaaggttaaaactcaaatgaattgacg
ggggcccgcacaagcggtggagcatgtggtttaattcgatgcaacgcgaagaaccttacc
tactcttgacatccagagaactttccagagatggattggtgccttcgggaactctgagac
aggtgctgcatggctgtcgtcagctcgtgttgtgaaatgttgggttaagtcccgcaacga
gcgcaacccttatcctttgttgccagcggttaggccgggaactcaaaggagactgccagt
gataaactggaggaaggtggggatgacgtcaagtcatcatggcccttacgagtagggcta
cacacgtgctacaatggcgcatacaaagagaagcgacctcgcgagagcaagcggacctca
taaagtgcgtcgtagtccggattggagtctgcaactcgactccatgaagtcggaatcgct
agtaatcgtagatcagaatgctacggtgaatacgttcccgggccttgtacacaccgcccg
tcacaccatgggagtgggttgcaaaagaagtaggtagcttaaccttcgggagggcgctta
ccactttgtgattcatgact-ggggtgaagtcgaaaaggggggaacccaaaaaccggggg
gccccagcgtgccccccccgggaaca----------------------
>Enterobacter_quasiroggenkampii_PV259029.1
cttaaa------------------------ttgaagagtttgatcatggctcagattgaa
cgctggcggcaggcctaacacatgcaagtcgagcggcagcggaaagtag-cttgctactt
tg--ccggcgagcggcggacgggtgagtaatgtctgggaaactgcctgatggagggggat
aactactggaaacggtagctaataccgcataacgtcgcaagaccaaagagggggaccttc
gggcctcttgccatcagatgtgcccagatgggattagctagtaggtggggtaacggctca
cctaggcgacgatccctagctggtctgagaggatgaccagccacactggaactgagacac
ggtccagactcctacgggaggcagcagtggggaatattgcacaatgggcgcaagcctgat
gcagccatgccgcgtgtatgaagaaggccttcgggttgtaaagtact-ttcagcggggag
gaa-ggtgttgaggttaataacctcagcaattgacgttacccgcagaagaagcaccggct
aactccgtgccagcagccgcggtaatacggagggtgcaagcgttaatcggaattactggg
cgtaaagcgcacgcaggcggtctgtcaagtcggatgtgaaatccccgggctcaacctggg
aactgcattcgaaactggcaggctagagtcttgtaga-ggggggtagaattccaggtgta
gcggtgaaatgcgtagagatctggaggaataccggtggcgaaggcggccccctggacaaa
gactgacgctcaggtgcgaaagcgtggggagcaaacaggattagataccctggtagtcca
cgccgtaaacgatgtcgacttggagg-ttgtgccctt-gaggcgtggcttccggagctaa
cgcgttaagtcgaccgcctggggagtacggccgcaaggttaaaactcaaatgaattgacg
ggggcccgcacaagcggtggagcatgtggtttaattcgatgcaacgcgaagaaccttacc
tactcttgacatccagagaactttccagagatggattggtgccttcgggaactctgagac
aggtgctgcatggctgtcgtcagctcgtgttgtgaaatgttgggttaagtcccgcaacga
gcgcaacccttatcctttgttgccagcggtccggccgggaactcaaaggagactgccagt
gataaactggaggaaggtggggatgacgtcaagtcatcatggcccttacgagtagggcta
cacacgtgctacaatggcgcatacaaagagaagcgacctcgcgagagcaagcggacctca
taaagtgcgtcgtagtccggattggagtctgcaactcgactccatgaagtcggaatcgct
agtaatcgtagatcagaatgctacggtgaatacgttcccgggccttgtacacaccgcccg
tcacaccatgggagtgggttgcaaaagaagtaggtagcttaaccttcgggagggcgctta
ccactttgtgattcatgact-ggggtgaagtcgtaacaaggtaaccgtagggg-------
---------aacctgcggttggatcacctcctta------------cc
>Uncultured_organism_HQ747640.1
------------------------------------------------------attgaa
cgctggcggcaggcctaacacatgcaagtcgagcggcagcggaaagtag-cttgctactt
tg--ccggcgagcggcggacgggtgagtaatgtctgggaaactgcctgatggagggggat
aactactggaaacggtagctaataccgcataacgtcgcaagaccaaagagggggaccttc
gggcctcttgccatcagatgtgcccagatgggattagctagtaggtggggtaacggctca
cctaggcgacgatccctagctggtctgagaggatgaccagccacactggaactgagacac
ggtccagactcctacgggaggcagcagtggggaatattgcacaatgggcgcaagcctgat
gcagccatgccgcgtgtatgaagaaggccttcgggttgtaaagtact-ttcagcggggag
gaa-ggtgttgaggttaataacctcagcaattgacgttacccgcagaagaagcaccggct
aactccgtgccagcagccgcggtaatacggagggtgcaagcgttaatcggaattactggg
cgtaaagcgcacgcaggcggtctgtcaagtcggatgtgaaatccccgggctcaacctggg
aactgcattcgaaactggcaggctagagtcttgtaga-ggggggtagaattccaggtgta
gcggtgaaatgcgtagagatctggaggaataccggtggcgaaggcggccccctggacaaa
gactgacgctcaggtgcgaaagcgtggggagcaaacaggattagataccctggtagtcca
cgccgtaaacgatgtcgacttggagg-ttgtgccctt-gaggcgtggcttccggagctaa
cgcgttaagtcgaccgcctggggagtacggccgcaaggttaaaactcaaatgaattgacg
ggggcccgcacaagcggtggagcatgtggtttaattcgatgcaacgcgaagaaccttacc
tactcttgacatccagagaactttccagagatggattggtgccttcgggaactctgagac
aggtgctgcatggttgtcgtcagctcgtgttgtgaaatgttgggttaagtcccgcaacga
gcgcaacccttatcctttgttgccagcggttaggccgggaactcaaaggagactgccagt
gataaactggaggaaggtggggatgacgtcaagtcatcatggcccttacgagtagggcta
cacacgtgctacaatggcgcatacaaagaggagcgacctcgcgagagcaagcggacctca
taaagtgcgtcgtagtccggattggagtctgcaactcgactccatgaagtcggaatcgct
agtaatcgtagatcagaatgctacggtgaatacgttcccgggccttgtacacaccgcccg
tcacaccatgggagtgggttgcaaaagaagtaggtagcttaaccttcgggagggcgctta
ccactttgtgattcatgact-ggggtgaaa------------------------------
------------------------------------------------
>Enterobacter_sp._MF125281.1
----------------------------------gagtttggatcatggctcagattgaa
cgctggcggcaggcctaacacatgcaagtcgagcggcagcggaaagtag-cttgctactt
tg--ccggcgagcggcggacgggtgagtaatgtctgggaaactgcctgatggagggggat
aactactggaaacggtagctaataccgcataacgtcgcaagaccaaagagggggaccttc
gggcctcttgccatcagatgtgcccagatgggattagctagtaggtggggtaacggctca
cctaggcgacgatccctagctggtctgagaggatgaccagccacactggaactgagacac
ggtccagactcctacgggaggcagcagtggggaatattgcacaatgggcgcaagcctgat
gcagccatgccgcgtgtatgaagaaggccttcgggttgtaaagtact-ttcagcggggag
gaa-ggcgttgaggttaataacctcagcgattgacgttacccgcagaagaagcaccggct
aactccgtgccagcagccgcggtaatacggagggtgcaagcgttaatcggaattactggg
cgtaaagcgcacgcaggcggtctgtcaagtcggatgtgaaatccccgggctcaacctggg
aactgcattcgaaactggcaggctagagtcttgtaga-ggggggtagaattccaggtgta
gcggtgaaatgcgtagagatctggaggaataccggtggcgaaggcggccccctggacaaa
gactgacgctcaggtgcgaaagcgtggggagcaaacaggattagataccctggtagtcca
cgccgtaaacgatgtcgacttggagg-ttgtgccctt-gaggcgtggcttccggagctaa
cgcgttaagtcgaccgcctggggagtacggccgcaaggttaaaactcaaatgaattgacg
ggggcccgcacaagcggtggagcatgtggtttaattcgatgcaacgcgaagaaccttacc
tactcttgacatccagagaactttccagagatggattggtgccttcgggaactctgagac
aggtgctgcatggctgtcgtcagctcgtgttgtgaaatgttgggttaagtcccgcaacga
gcgcaacccttatcctttgttgccagcggttaggccgggaactcaaaggagactgccagt
gataaactggaggaaggtggggatgacgtcaagtcatcatggcccttacgagtagggcta
cacacgtgctacaatggcgcatacaaagagaagcgacctcgcgagagcaagcggacctca
taaagtgcgtcgtagtccggattggagtctgcaactcgactccatgaagtcggaatcgct
agtaatcgtagatcagaatgctacggtgaatacgttcccgggccttgtacacaccgcccg
tcacaccatgggagtgggttgcaaaagaagtaggtagcttaaccttcgggagggcgctta
ccactttgtgattcatgactgggggtgaagtcgtaacaaggtaaccgta-----------
------------------------------------------------
>Enterobacter_ludwigii_MT180566.1
-----------------------------------------------------gattgaa
cgctggcggcaggcctaacacatgcaagtcgagcggcagcggaaagtag-cttgctactt
tggcccggcgagcggcggacgggtgagtaatgtctgggaaactgcctgatggagggggat
aactactggaaacggtagctaataccgcataacgtcgcaagaccaaagagggggaccttc
gggcctcttgccatcagatgtgcccagatgggattagctagtaggtggggtaacggctca
cctaggcgacgatccctagctggtctgagaggatgaccagccacactggaactgagacac
ggtccagactcctacgggaggcagcagtggggaatattgcacaatgggcgcaagcctgat
gcagccatgccgcgtgtatgaagaaggccttcgggttgtaaagtact-ttcagcggggag
gaa-ggtgttgaggttaataacctcagcaattgacgttacccgcagaagaagcaccggct
aactccgtgccagcagccgcggtaatacggagggtgcaagcgttaatcggaattactggg
cgtaaagcgcacgcaggcggtctgtcaagtcggatgtgaaatccccgggctcaacctggg
aactgcattcgaaactggcaggctagagtcttgtaga-ggggggtagaattccaggtgta
gcggtgaaatgcgtagagatctggaggaataccggtggcgaaggcggccccctggacaaa
gactgacgctcaggtgcgaaagcgtggggagcaaacaggattagataccctggtagtcca
cgccgtaaacgatgtcgacttggagg-ttgtgccctt-gaggcgtggcttccggagctaa
cgcgttaagtcgaccgcctggggagtacggccgcaaggttaaaactcaaatgaattgacg
ggggcccgcacaagcggtggagcatgtggtttaattcgatgcaacgcgaagaaccttacc
tactcttgacatccagagaactttccagagatggattggtgccttcgggaactctgagac
aggtgctgcatggctgtcgtcagctcgtgttgtgaaatgttgggttaagtcccgcaacga
gcgcaacccttatcctttgttgccagcggttcggccgggaactcaaaggagactgccagt
gataaactggaggaaggtggggatgacgtcaagtcatcatggcccttacgagtagggcta
cacacgtgctacaatggcgcatacaaagagaagcgacctcgcgagagcaagcggacctca
taaagtgcgtcgtagtccggattggagtctgcaactcgactccatgaagtcggaatcgct
agtaatcgtagatcagaatgctacggtgaatacgttcccgggccttgtacacaccgcccg
tcacaccatgggagtgggttgcaaaagaagtaggtagcttaaccttcgggagggcgctta
ccactttgtgattcatgact-ggggtgaaggtacaggggaaaccccgatttt--------
------------------------------------------------
>Enterobacter_sp._LC133614.2
-----------------------------------gagtttgatcctggctcagattgaa
cgctggcggcaggcctaacacatgcaagtcgagcggcagcgsaaagtag-cttgctaytt
tg--cygrcgagcggcggacgggtgagtaatgtctgggaaactgcctgatggagggggat
aactactggaaacggtagctaataccgcataacgtcgcaagaccaaagagggggaccttc
gggcctcttgccatcagatgtgcccagatgggattagctagtaggtggggtaacggctca
cctaggcgacgatccctagctggtctgagaggatgaccagccacactggaactgagacac
ggtccagactcctacgggaggcagcagtggggaatattgcacaatgggcgcaagcctgat
gcagccatgccgcgtgtatgaagaaggccttcgggttgtaaagtact-ttcagcggggag
gaa-ggtgttgaggttaataacctcagcaattgacgttacccgcagaagaagcaccggct
aactccgtgccagcagccgcggtaatacggagggtgcaagcgttaatcggaattactggg
cgtaaagcgcacgcaggcggtctgtcaagtcggatgtgaaatccccgggctcaacctggg
aactgcattcgaaactggcaggctagagtcttgtaga-ggggggtagaattccaggtgta
gcggtgaaatgcgtagagatctggaggaataccggtggcgaaggcggccccctggacaaa
gactgacgctcaggtgcgaaagcgtggggagcaaacaggattagataccctggtagtcca
cgccgtaaacgatgtcgacttggagg-ttgtgccctt-gaggcgtggcttccggagctaa
cgcgttaagtcgaccgcctggggagtacggccgcaaggttaaaactcaaatgaattgacg
ggggcccgcacaagcggtggagcatgtggtttaattcgatgcaacgcgaagaaccttacc
tactcttgacatccagagaactttccagagatggattggtgccttcgggaactctgagac
aggtgctgcatggctgtcgtcagctcgtgttgtgaaatgttgggttaagtcccgcaacga
gcgcaacccttatcctttgttgccagcggttaggccgggaactcaaaggagactgccagt
gataaactggaggaaggtggggatgacgtcaagtcatcatggcccttacgagtagggcta
cacacgtgctacaatggcgcatacaaagagaagcgacctcgcgagagcaagcggacctca
taaagtgcgtcgtagtccggattggagtctgcaactcgactccatgaagtcggaatcgct
agtaatcgtagatcagaatgctacggtgaatacgttcccgggccttgtacacaccgcccg
tcacaccatgggagtgggttgcaaaagaagtaggtagcttaaccttcgggagggcgctta
ccactttgtgattcatgact-ggggtgaagtcgtaacaaggtaaccgtagggg-------
---------aacctgcggctggatcacctcctt---------------
>Enterobacter_cloacae_OQ568648.1
------------------------------------------------gctcagattgaa
cgctggcggcaggcctaacacatgcaagtcgagcggcagcggaaagtag-cttgctactt
tg--ccggcgagcggcggacgggtgagtaatgtctgggaaactgcctgatggagggggat
aactactggaaacggtagctaataccgcataacgtcgcaagaccaaagagggggaccttc
gggcctcttgccatcagatgtgcccagatgggattagctagtaggtggggtaacggctca
cctaggcgacgatccctagctggtctgagaggatgaccagccacactggaactgagacac
ggtccagactcctacgggaggcagcagtggggaatattgcacaatgggcgcaagcctgat
gcagccatgccgcgtgtatgaagaaggccttcgggttgtaaagtact-ttcagcggggag
gaa-ggcggtgaggttaataacctcagcaattgacgttacccgcagaagaagcaccggct
aactccgtgccagcagccgcggtaatacggagggtgcaagcgttaatcggaattactggg
cgtaaagcgcacgcaggcggtctgtcaagtcggatgtgaaatccccgggctcaacctggg
aactgcattcgaaactggcaggctagagtcttgtaga-ggggggtagaattccaggtgta
gcggtgaaatgcgtagagatctggaggaataccggtggcgaaggcggccccctggacaaa
gactgacgctcaggtgcgaaagcgtggggagcaaacaggattagataccctggtagtcca
cgccgtaaacgatgtcgacttggagg-ttgtgccctt-gaggcgtggcttccggagctaa
cgcgttaagtcgaccgcctggggagtacggccgcaaggttaaaactcaaatgaattgacg
ggggcccgcacaagcggtggagcatgtggtttaattcgatgcaacgcgaagaaccttacc
tactcttgacatccagagaactttccagagatggattggtgccttcgggaactctgagac
aggtgctgcatggctgtcgtcagctcgtgttgtgaaatgttgggttaagtcccgcaacga
gcgcaacccttatcctttgttgccagcggttcggccgggaactcaaaggagactgccagt
gataaactggaggaaggtggggatgacgtcaagtcatcatggcccttacgagtagggcta
cacacgtgctacaatggcgcatacaaagagaagcgacctcgcgagagcaagcggacctca
taaagtgcgtcgtagtccggattggagtctgcaactcgactccatgaagtcggaatcgct
agtaatcgtagatcagaatgctacggtgaatacgttcccgggccttgtacacaccgcccg
tcacaccatgggagtgggttgcaaaagaagtaggtagcttaaccttcgggagggcgctta
ccactttgtgattcatgact-ggggtgaagtcgta-------------------------
------------------------------------------------
>Pantoea_sp._AB795554.1
---------------------------------------------ctggctcagattgaa
cgctggcggcaggcctaacacatgcaagtcgagcggcagcggaaagtag-cttgctactt
tg--ccggcgagcggcggacgggtgagtaatgtctgggaaactgcctgatggagggggat
aactactggaaacggtagctaataccgcataacgtcgcaagaccaaagagggggaccttc
gggcctcttgccatcagatgtgcccagatgggattagctagtaggtggggtaacggctca
cctaggcgacgatccctagctggtctgagaggatgaccagccacactggaactgagacac
ggtccagactcctacgggaggcagcagtggggaatattgcacaatgggcgcaagcctgat
gcagccatgccgcgtgtatgaagaaggccttcgggttgtaaagtact-ttcagcggggag
gaa-ggtgataaggttaataacctcagcaattgacgttacccgcagaagaagcaccggct
aactccgtgccagcagccgcggtaatacggagggtgcaagcgttaatcggaattactggg
cgtaaagcgcacgcaggcggtctgtcaagtcggatgtgaaatccccgggctcaacctggg
aactgcattcgaaactggcaggctagagtcttgtaga-ggggggtagaattccaggtgta
gcggtgaaatgcgtagagatctggaggaataccggtggcgaaggcggccccctggacaaa
gactgacgctcaggtgcgaaagcgtggggagcaaacaggattagataccctggtagtcca
cgccgtaaacgatgtcgacttggagg-ttgtgccctt-gaggcgtggcttccggagctaa
cgcgttaagtcgaccgcctggggagtacggccgcaaggttaaaactcaaatgaattgacg
ggggcccgcacaagcggtggagcatgtggtttaattcgatgcaacgcgaagaaccttacc
tactcttgacatccagagaactttccagagatggattggtgccttcgggaactctgagac
aggtgctgcatggctgtcgtcagctcgtgttgtgaaatgttgggttaagtcccgcaacga
gcgcaacccttatcctttgttgccagcggttcggccgggaactcaaaggagactgccagt
gataaactggaggaaggtggggatgacgtcaagtcatcatggcccttacgagtagggcta
cacacgtgctacaatggcgcatacaaagagaagcgacctcgcgagagcaagcggacctca
taaagtgcgtcgtagtccggattggagtctgcaactcgactccatgaagtcggaatcgct
agtaatcgtagatcagaatgctacggtgaatacgttcccgggccttgtacacaccgcccg
tcacaccatgggagtgggttgcaaaagaagtaggtagcttaaccttcgggagggcgctta
ccactttgtgattcatgact-ggggtgaag------------------------------
------------------------------------------------
>Enterobacter_ludwigii_KR476387.1
---------------gtttttttttttttttttgggagtttttttct-------agatga
cgctggcggcaggcctaacacatgcaagtcgagcggcagcggaaagtag-cttgctactt
tg--ccggcgagcggcggacgggtgagtaatgtctgggaaactgcctgatggagggggat
aactactggaaacggtagctaataccgcataacgtcgcaagaccaaagagggggaccttc
gggcctcttgccatcagatgtgcccagatgggattagctagtaggtggggtaacggctca
cctaggcgacgatccctagctggtctgagaggatgaccagccacactggaactgagacac
ggtccagactcctacgggaggcagcagtggggaatattgcacaatgggcgcaagcctgat
gcagccatgccgcgtgtatgaagaaggccttcgggttgtaaagtact-ttcagcggggag
gaa-ggcggtgaggttaataacctcagcaattgacgttacccgcagaagaagcaccggct
aactccgtgccagcagccgcggtaatacggagggtgcaagcgttaatcggaattactggg
cgtaaagcgcacgcaggcggtctgtcaagtcggatgtgaaatccccgggctcaacctggg
aactgcattcgaaactggcaggctagagtcttgtaga-ggggggtagaattccaggtgta
gcggtgaaatgcgtagagatctggaggaataccggtggcgaaggcggccccctggacaaa
gactgacgctcaggtgcgaaagcgtggggagcaaacaggattagataccctggtagtcca
cgccgtaaacgatgtcgacttggagg-ttgtgccctt-gaggcgtggcttccggagctaa
cgcgttaagtcgaccgcctggggagtacggccgcaaggttaaaactcaaatgaattgacg
ggggcccgcacaagcggtggagcatgtggtttaattcgatgcaacgcgaagaaccttacc
tactcttgacatccagagaactttccagagatggattggtgccttcgggaactctgagac
aggtgctgcatggctgtcgtcagctcgtgttgtgaaatgttgggttaagtcccgcaacga
gcgcaacccttatcctttgttgccagcggttcggccgggaactcaaaggagactgccagt
gataaactggaggaaggtggggatgacgtcaagtcatcatggcccttacgagtagggcta
cacacgtgctacaatggcgcatacaaagagaagcgacctcgcgagagcaagcggacctca
taaagtgcgtcgtagtccggattggagtctgcaactcgactccatgaagtcggaatcgct
agtaatcgtagatcagaatgctacggtgaatacgttcccgggccttgtacacaccgcccg
tcacaccatgggagtgggttgcaaaagaagtaggtagcttaaccttcgggagggcgctta
ccactttgtgattcatgact-ggggtgaagtcgtacaggggaaaacc-------------
------------------------------------------------
>Uncultured_bacterium_JQ940247.1
------------------------------------------------------attgaa
cgctggcggcaggcctaacacatgcaagtcgagcggcagcggaaagtag-cttgctactt
tg--ccggcgagcggcggacgggtgagtaatgtctgggaaactgcctgatggagggggat
aactactggaaacggtagctaataccgcataacgtcgcaagaccaaagagggggaccttc
gggcctcttgccatcagatgtgcccagatgggattagctagtaggtggggtaacggctca
cctaggcgacgatccctagctggtctgagaggatgaccagccacactggaactgagacac
ggtccagactcctacgggaggcagcagtggggaatattgcacaatgggcgcaagcctgat
gcagccatgccgcgtgtatgaagaaggccttcgggttgtaaagtact-ttcagcggggag
gaa-ggcgttgaggttaataacctcagcgattgacgttacccgcagaagaagcaccggct
aactccgtgccagcagccgcggtaatacggagggtgcaagcgttaatcggaattactggg
cgtaaagcgcacgcaggcggtctgtcaagtcggatgtgaaatccccgggctcaacctggg
aactgcattcgaaactggcaggctagagtcttgtaga-ggggggtagaattccaggtgta
gcggtgaaatgcgtagagatctggaggaataccggtggcgaaggcggccccctggacaaa
gactgacgctcaggtgcgaaagcgtggggagcaaacaggattagataccctggtagtcca
cgccgtaaacgatgtcgacttggagg-ttgtgccctt-gaggcgtggcttccggagctaa
cgcgttaagtcgaccgcctggggagtacggccgcaaggttaaaactcaaatgaattgacg
ggggcccgcacaagcggtggagcatgtggtttaattcgatgcaacgcgaagaaccttacc
tactcttgacatccagagaactttccagagatggattggtgccttcgggaactctgagac
aggtgctgcatggctgtcgtcagctcgtgttgtgaaatgttgggttaagtcccgcaacga
gcgcaacccttatcctttgttgccagcggttaggccgggaactcaaaggagactgccagt
gataaactggaggaaggtggggatgacgtcaagtcatcatggcccttacgagtagggcta
cacacgtgctacaatggcgcatacaaagagaagcgacctcgcgagagcaagcggacctca
taaagtgcgtcgtagtccggattggagtctgcaactcgactccatgaagtcggaatcgct
agtaatcgtagatcagaatgctacggtgaatacgttcccgggccttgtatacaccgcccg
tcacaccatgggagtgggttgcaaaagaagtaggtagcttaaccttcgggagggcgctta
ccactttgtgattcatgact-ggggtg---------------------------------
------------------------------------------------
>Enterobacter_tabaci_KP990658.1
gaaaaaatggaacatgattacgccagctgcccttagagtttgatcctggctcagattgaa
cgctggcggcaggcctaacacatgcaagtcgagcggcagcgggaagtag-cttgctactt
tg--ccggcgagcggcggacgggtgagtaatgtctgggaaactgcctgatggagggggat
aactactggaaacggtagctaataccgcataacgtcgcaagaccaaagagggggaccttc
gggcctcttgccatcagatgtgcccagatgggattagctagtaggtggggtaacggctca
cctaggcgacgatccctagctgatctgagaggatgaccagccacactggaactgagacac
ggtccagactcctacgggaggcagcagtggggaatattgcacaatgggcgcaagcctgat
gcagccatgccgcgtgtatgaagaaggccttcgggttgtaaagtact-ttcagcggggag
gaa-ggtgttgaggttaataacctcagcaattgacgttacccgcagaagaagcaccggct
aactccgtgccagcagccgcggtaatacggagggtgcaagcgttaatcggaattactggg
cgtaaagcgcacgcaggcggtctgtcaagtcggatgtgaaatccccgggctcaacctggg
aactgcattcgaaactggcaggctagagtcttgtaga-ggggggtagaattccaggtgta
gcggtgaaatgcgtagagatctggaggaataccggtggcgaaggcggccccctggacaaa
gactgacgctcaggtgcgaaagcgtggggagcaaacaggattagataccctggtagtcca
cgccgtaaacgatgtcgacttggagg-ttgtgccctt-gaggcgtggcttccggagctaa
cgcgttaagtcgaccgcctggggagtacggccgcaaggttaaaactcaaatgaattgacg
ggggcccgcacaagcggtggagcatgtggtttaattcgatgcaacgcgaagaaccttacc
tactcttgacatccagagaactttccagagatggattggtgccttcgggaactctgagac
aggtgctgcatggctgtcgtcagctcgtgttgtgaaatgttgggttaagtcccgcaacga
gcgcaacccttatcctttgttgccagcggttcggccgggaactcaaaggagactgccagt
gataaactggaggaaggtggggatgacgtcaagtcatcatggcccttacgagtagggcta
cacacgtgctacaatggcgcatacaaagagaagcgacctcgcgagagcaagcggacctca
taaagtgcgtcgtagtccggattggagtctgcaactcgactccatgaagtcggaatcgct
agtaatcgtagatcagaatgctacggtgaatacgttcccgggccttgtacacaccgcccg
tcacaccatgggagtgggttgcaaaagaagtaggtagcttaaccttcgggagggcgctta
ccactttgtgattcatgact-ggggtgaagtcgtaacaaggtaaccgtagggg-------
---------aacctgcggctggatcacctccttaagggcag-------
>Enterobacter_sp._OK039347.1
------------------------------------------------gctcagattgaa
cgctggcggcaggcctaacacatgcaagtcgagcggcagcggaaagtag-cttgctactt
tg--ccggcgagcggcggacgggtgagtaatgtctgggaaactgcctgatggagggggat
aactactggaaacggtagctaataccgcataacgtcgcaagaccaaagagggggaccttc
gggcctcttgccatcagatgtgcccagatgggattagctagtaggtggggtaacggctca
cctaggcgacgatccctagctggtctgagaggatgaccagccacactggaactgagacac
ggtccagactcctacgggaggcagcagtggggaatattgcacaatgggcgcaagcctgat
gcagccatgccgcgtgtatgaagaaggccttcgggttgtaaagtact-ttcagcggggag
gaa-ggtgttgaggttaataacctcagcaattgacgttacccgcagaagaagcaccggct
aactccgtgccagcagccgcggtaatacggagggtgcaagcgttaatcggaattactggg
cgtaaagcgcacgcaggcggtctgtcaagtcggatgtgaaatccccgggctcaacctggg
aactgcattcgaaactggcaggctagagtcttgtaga-ggggggtagaattccaggtgta
gcggtgaaatgcgtagagatctggaggaataccggtggcgaaggcggccccctggacaaa
gactgacgctcaggtgcgaaagcgtggggagcaaacaggattagataccctggtagtcca
cgccgtaaacgatgtcgacttggaggtttgtgcccttggaggcgtggcttccggagctaa
cgcgttaagtcgaccgcctggggagtacggccgcaaggttaaaactcaaatgaattgacg
ggggcccgcacaagcggtggagcatgtggtttaattcgatgcaacgcgaagaaccttacc
tactcttgacatccagagaactttccagagatggattggtgccttcgggaactctgagac
aggtgctgcatggctgtcgtcagctcgtgttgtgaaatgttgggttaagtcccgcaacga
gcgcaacccttatcctttgttgccagcggtccggccgggaactcaaaggagactgccagt
gataaactggaggaaggtggggatgacgtcaagtcatcatggcccttacgagtagggcta
cacacgtgctacaatggcgcatacaaagagaagcgacctcgcgagagcaagcggacctca
taaagtgcgtcgtagtccggattggagtctgcaactcgactccatgaagtcggaatcgct
agtaatcgtagatcagaatgctacggtgaatacgttcccgggccttgtacacaccgcccg
tcacaccatgggagtgggttgcaaaagaagtaggtagcttaaccttcgggagggcgctta
ccactttgtgattcatgact-ggggtgaagtcgtaacaggggtaaccg------------
------------------------------------------------
>Enterobacter_sp._FJ472852.1
-------------------------------------------------ctcagattgaa
cgctggcggcaggcctaacacatgcaagtcgagcggcagcggaaagtag-cttgctactt
tg--ccggcgagcggcggacgggtgagtaatgtctgggaaactgcctgatggagggggat
aactactggaaacggtagctaataccgcataacgtcgcaagaccaaagagggggaccttc
gggcctcttgccatcagatgtgcccagatgggattagctagtaggtggggtaacggctca
cctaggcgacgatccctagctggtctgagaggatgaccagccacactggaactgagacac
ggtccagactcctacgggaggcagcagtggggaatattgcacaatgggcgcaagcctgat
gcagccatgccgcgtgtatgaagaaggccttcgggttgtaaagtact-ttcagcggggag
gaa-ggtgctgaggttaataacctcagcaattgacgttacccgcagaagaagcaccggct
aactccgtgccagcagccgcggtaatacggagggtgcaagcgttaatcggaattactggg
cgtaaagcgcacgcaggcggtctgtcaagtcggatgtgaaatccccgggctcaacctggg
aactgcattcgaaactggcaggctagagtcttgtaga-ggggggtagaattccaggtgta
gcggtgaaatgcgtagagatctggaggaataccggtggcgaaggcggccccctggacaaa
gactgacgctcaggtgcgaaagcgtggggagcaaacaggattagataccctggtagtcca
cgccgtaaacgatgtcgacttggagg-ttgtgccctt-gaggcgtggcttccggagctaa
cgcgttaagtcgaccgcctggggagtacggccgcaaggttaaaactcaaatgaattgacg
ggggcccgcacaagcggtggagcatgtggtttaattcgatgcaacgcgaagaaccttacc
tactcttgacatccagagaacttnncagagatgnnttggtgccttcgggaactctgagac
aggtgctgcatggctgtcgtcagctcgtgttgtgaaatgttgggttaagtcccgcaacga
gcgcaacccttatcctttgttgccagcggttaggccgggaactcaaaggagactgccagt
gataaactggaggaaggtggggatgacgtcaagtcatcatggcccttacgagtagggcta
cacacgtgctacaatggcgcatacaaagagaagcgacctcgcgagagcaagcggacctca
taaagtgcgtcgtagtccggattggagtctgcaactcgactccatgaagtcggaatcgct
agtaatcgtagatcagaatgctacggtgaatacgttcccgggccttgtacacaccgcccg
tcacaccatgggagtgggttgcaaaagaagtaggtagcttaaccttcgggagggcgctta
ccactttgtgattcatgact-ggggtgaagtcg---------------------------
------------------------------------------------
>Enterobacter_mori_OP986239.1
-----------------------------------------------ggctcagattgaa
cgctggcggcaggcctaacacatgcaagtcgagcggcagcggaaagtag-cttgctactt
tg--ccggcgagcggcggacgggtgagtaatgtctgggaaactgcctgatggagggggat
aactactggaaacggtagctaataccgcataacgtcgcaagaccaaagagggggaccttc
gggcctcttgccatcagatgtgcccagatgggattagctagtaggtggggtaacggctca
cctaggcgacgatccctagctggtctgagaggatgaccagccacactggaactgagacac
ggtccagactcctacgggaggcagcagtggggaatattgcacaatgggcgcaagcctgat
gcagccatgccgcgtgtatgaagaaggccttcgggttgtaaagtact-ttcagcggggag
gaa-ggtgttgaggttaataacctcagcaattgacgttacccgcagaagaagcaccggct
aactccgtgccagcagccgcggtaatacggagggtgcaagcgttaatcggaattactggg
cgtaaagcgcacgcaggcggtctgtcaagtcggatgtgaaatccccgggctcaacctggg
aactgcattcgaaactggcaggctagagtcttgtaga-ggggggtagaattccaggtgta
gcggtgaaatgcgtagagatctggaggaataccggtggcgaaggcggccccctggacaaa
gactgacgctcaggtgcgaaagcgtggggagcaaacaggattagataccctggtagtcca
cgccgtaaacgatgtcgacttggagg-ttgtgccctt-gaggcgtggcttccggagctaa
cgcgttaagtcgaccgcctggggagtacggccgcaaggttaaaactcaaatgaattgacg
ggggcccgcacaagcggtggagcatgtggtttaattcgatgcaacgcgaagaaccttacc
tactcttgacatccagagaacttagcagagatgctttggtgccttcgggaactctgagac
aggtgctgcatggctgtcgtcagctcgtgttgtgaaatgttgggttaagtcccgcaacga
gcgcaacccttatcctttgttgccagcggttaggccgggaactcaaaggagactgccagt
gataaactggaggaaggtggggatgacgtcaagtcatcatggcccttacgagtagggcta
cacacgtgctacaatggcgcatacaaagagaagcgacctcgcgagagcaagcggacctca
taaagtgcgtcgtagtccggattggagtctgcaactcgactccatgaagtcggaatcgct
agtaatcgtagatcagaatgctacggtgaatacgttcccgggccttgtacacaccgcccg
tcacaccatgggagtgggttgcaaaagaagtaggtagcttaaccttcgggagggcgctta
ccactttgtgattcatgact-ggggtgaagtcgtaacaaggtaaccgtagggg-------
---------aacctgcggttggatcacctcctta--------------
>Cedecea_davisae_MW898665.1
----------------------------------agagtttgatcctggctcagattgaa
cgctggcggcaggcctaacacatgcaagtcgagcggcagcgggaagtag-cttgctactt
tg--ccggcgagcggcggacgggtgagtaatgtctgggaaactgcctgatggagggggat
aactactggaaacggtagctaataccgcataacgtcgcaagaccaaagagggggaccttc
gggcctcttgccatcagatgtgcccagatgggattagctagtaggtggggtaatggctca
cctaggcgacgatccctagctggtctgagaggatgaccagccacactggaactgagacac
ggtccagactcctacgggaggcagcagtggggaatattgcacaatgggcgcaagcctgat
gcagccatgccgcgtgtatgaagaaggccttcgggttgtaaagtact-ttcagcggggag
gaa-ggtgttgaggttaataacctcagcaattgacgttacccgcagaagaagcaccggct
aactccgtgccagcagccgcggtaatacggagggtgcaagcgttaatcggaattactggg
cgtaaagcgcacgcaggcggtctgtcaagtcggatgtgaaatccccgggctcaacctggg
aactgcattcgaaactggcaggctagagtcttgtaga-ggggggtagaattccaggtgta
gcggtgaaatgcgtagagatctggaggaataccggtggcgaaggcggccccctggacaaa
gactgacgctcaggcgcgaaagcgtggggagcaaacaggattagataccctggtagtcca
cgccgtaaacgatgtcgacttggagg-ttgtgccctt-gaggcgtggcttccggagctaa
cgcgttaagtcgaccgcctggggagtgcggccgcaaggttaaaactcaaatgaattgacg
ggggcccgcacaagcggtggagcatgtggtttaattcgatgcaacgcgaagaaccttacc
tactcttgacatccagagaactttccagagatggattggtgccttcgggaactctgagac
aggtgctgcatggctgtcgtcagctcgtgttgtgaaatgttgggttaagtcccgcaacga
gcgcaacccttatcctttgttgccagcggttaggccgggaactcaaaggagactgccagt
gataaactggaggaaggtggggatgacgtcaagtcatcatggcccttacgagtagggcta
cacacgtgctacaatggcgcatacaaagagaagcgacctcgcgagagcaagcggacctca
taaagtgcgtcgtagtccggattggagtctgcaactcgactccatgaagtcggaatcgct
agtaatcgtagatcagaatgctacggtgaatacgttcccgggccttgtacacaccgcccg
tcacaccatgggagtgggttgcaaaagaagtaggtagcttaaccttcgggagggcgctta
ccactttgtgattcatgact-ggggtgaagtcgtaacaaggtaaccgta-----------
------------------------------------------------
>Enterobacter_ludwigii_MT613360.1
------------------------------------------------------aatgaa
cgctggcggcaggcctaacacatgcaagtcgagcggcagcggaaagtag-cttgctactt
tg--ccggcgagcggcggacgggtgagtaatgtctgggaaactgcctgatggagggggat
aactactggaaacggtagctaataccgcataacgtcgcaagaccaaagagggggaccttc
gggcctcttgccatcagatgtgcccagatgggattagctagtaggtggggtaacggctca
cctaggcgacgatccctagctggtctgagaggatgaccagccacactggaactgagacac
ggtccagactcctacgggaggcagcagtggggaatattgcacaatgggcgcaagcctgat
gcagccatgccgcgtgtatgaagaaggccttcgggttgtaaagtact-ttcagcggggag
gaa-ggcgttgaggttaataacctcagcgattgacgttacccgcagaagaagcaccggct
aactccgtgccagcagccgcggtaatacggagggtgcaagcgttaatcggaattactggg
cgtaaagcgcacgcaggcggtctgtcaagtcggatgtgaaatccccgggctcaacctggg
aactgcattcgaaactggcaggctagagtcttgtaga-ggggggtagaattccaggtgta
gcggtgaaatgcgtagagatctggaggaataccggtggcgaaggcggccccctggacaaa
gactgacgctcaggtgcgaaagcgtggggagcaaacaggattagataccctggtagtcca
cgccgtaaacgatgtcgacttggagg-ttgtgccctt-gaggcgtggcttccggagctaa
cgcgttaagtcgaccgcctggggagtacggccgcaaggttaaaactcaaatgaattgacg
ggggcccgcacaagcggtggagcatgtggtttaattcgatgcaacgcgaagaaccttacc
tactcttgacatccagagaactttccagagatggattggtgccttcgggaactctgagac
aggtgctgcatggctgtcgtcagctcgtgttgtgaaatgttgggttaagtcccgcaacga
gcgcaacccttatcctttgttgccagcggtccggccgggaactcaaaggagactgccagt
gataaactggaggaaggtggggatgacgtcaagtcatcatggcccttacgagtagggcta
cacacgtgctacaatggcgcatacaaagagaagcgacctcgcgagagcaagcggacctca
taaagtgcgtcgtagtccggattggagtctgcaactcgactccatgaagtcggaatcgct
agtaatcgtagatcagaatgctacggtgaatacgttcccgggccttgtacacaccgcccg
tcacaccatgggagtgggttgcaaaagaagtaggtagcttaaccttcgggagggcgctta
ccactttgtgattcatgact-ggggtgaagtcgtaacaaggtaaccggtaggg-------
---------gatatgc--------------------------------
>Enterobacter_sp._GQ478258.1
----------------------------------agagtttgatcctggctcagattgaa
cgctggcggcaggcctaacacatgcaagtcgagcggcagcggaaagtag-cttgctactt
tg--ccggcgagcggcggacgggtgagtaatgtctgggaaactgcctgatggagggggat
aactactggaaacggtagctaataccgcataatgtcgcaagaccaaagagggggaccttc
gggcctcttgccatcagatgtgcccagatgggattagctagtaggtggggtaacggctca
cctaggcgacgatccctagctggtctgagaggatgaccagccacactggaactgagacac
ggtccagactcctacgggaggcagcagtggggaatattgcacaatgggcgcaagcctgat
gcagccatgccgcgtgtatgaagaaggccttcgggttgtaaagtact-ttcagcggggag
gaa-ggtgctgaggttaataacctcagcaattgacgttacccgcagaagaagcaccggct
aactccgtgccagcagccgcggtaatacggagggtgcaagcgttaatcggaattactggg
cgtaaagcgcacgcaggcggtctgtcaagtcggatgtgaaatccccgggctcaacctggg
aactgcattcgaaactggcaggctagagtcttgtaga-ggggggtagaattccaggtgta
gcggtgaaatgcgtagagatctggaggaataccggtggcgaaggcggccccctggacaaa
gactgacgctcaggtgcgaaagcgtggggagcaaacaggattagataccctggtagtcca
cgccgtaaacgatgtcgactgggagg-ttgtgccctt-gaggcgtggcttccggagctaa
cgcgttaagtcgaccgcctggggagtacggccgcaaggttaaaactcaaatgaattgacg
ggggcccgcacaagcggtggagcatgtggtttaattcgatgcaacgcgaagaaccttacc
tactcctgacatccagagaactttccagagatggattggtgccttcgggaactctgagac
aggtgctgcatggctgtcgtcagctcgtgttgtgaaatgttgggttaagtcccgcaacga
gcgcaacccttatcctttgttgccagcggttaggccgggaactcaaaggagactgccagt
gataaactggaggaaggtggggatgacgtcaagtcatcatggcccttacgagtagggcta
cacacgtgctacaatggcgcatacaaagagaagcgacctcgcgagagcaagcggacctca
taaagtgcgtcgtagtccggattggagtctgcaactcgactccatgaagtcggaatcgct
agtaatcgtagatcagaatgctacggtgaatacgttcccgggccttgtacacaccgcccg
tcacaccatgggagtgggttgcaaaagaagtaggtagcttaaccttcgggagggcgctta
ccactttgtgattcatgact-ggggtgaagtcgtaacaaggtaaccgtagggg-------
---------aacctgcggctggatcacctccttaatcactagtgaatt
>Enterobacter_tabaci_MK641315.1
----------------------------------------ttatttctgctcagattgaa
cgctggcggcaggcctaacacatgcaagtcgagcggcagcggaaagtag-cttgctactt
tg--ccggcgagcggcggacgggtgagtaatgtctgggaaactgcctgatggagggggat
aactactggaaacggtagctaataccgcataacgtcgcaagaccaaagagggggaccttc
gggcctcttgccatcagatgtgcccagatgggattagctagtaggtggggtaacggctca
cctaggcgacgatccctagctggtctgagaggatgaccagccacactggaactgagacac
ggtccagactcctacgggaggcagcagtggggaatattgcacaatgggcgcaagcctgat
gcagccatgccgcgtgtatgaagaaggccttcgggttgtaaagtact-ttcagcggggag
gaa-ggcgttgaggttaataacctcagcgattgacgttacccgcagaagaagcaccggct
aactccgtgccagcagccgcggtaatacggagggtgcaagcgttaatcggaattactggg
cgtaaagcgcacgcaggcggtctgtcaagtcggatgtgaaatccccgggctcaacctggg
aactgcattcgaaactggcaggctagagtcttgtaga-ggggggtagaattccaggtgta
gcggtgaaatgcgtagagatctggaggaataccggtggcgaaggcggccccctggacaaa
gactgacgctcaggtgcgaaagcgtggggagcaaacaggattagataccctggtagtcca
cgccgtaaacgatgtcgacttggagg-ttgtgccctt-gaggcgtggcttccggagctaa
cgcgttaagtcgaccgcctggggagtacggccgcaaggttaaaactcaaatgaattgacg
ggggcccgcacaagcggtggagcatgtggtttaattcgatgcaacgcgaagaaccttacc
tactcttgacatccagagaactttccagagatggattggtgccttcgggaactctgagac
aggtgctgcatggctgtcgtcagctcgtgttgtgaaatgttgggttaagtcccgcaacga
gcgcaacccttatcctttgttgccagcggtccggccgggaactcaaaggagactgccagt
gataaactggaggaaggtggggatgacgtcaagtcatcatggcccttacgagtagggcta
cacacgtgctacaatggcgcatacaaagagaagcgacctcgcgagagcaagcggacctca
taaagtgcgtcgtagtccggattggagtctgcaactcgactccatgaagtcggaatcgct
agtaatcgtagatcagaatgctacggtgaatacgttcccgggccttgtacacaccgcccg
tcacaccatgggagtgggttgcaaaagaagtaggtagcttaaccttcgggagggcgctta
ccactttgtgattcatgact-ggggtgaagtcgtaacaaggtaaccgtagggg-------
---------aacctgcgg------------------------------
>Enterobacter_mori_MT239536.1
----------------------------------agagtttgatcctggctcagattgaa
cgctggcggcaggcctaacacatgcaagtcgagcggcagcggaaagtag-cttgctactt
tg--ccggcgagcggcggacgggtgagtaatgtctgggaaactgcctgatggagggggat
aactactggaaacggtagctaataccgcataacgtcgcaagaccaaagagggggaccttc
gggcctcttgccatcagatgtgcccagatgggattagctagtaggtggggtaacggctca
cctaggcgacgatccctagctggtctgagaggatgaccagccacactggaactgagacac
ggtccagactcctacgggaggcagcagtggggaatattgcacaatgggcgcaagcctgat
gcagccatgccgcgtgtatgaagaaggccttcgggttgtaaagtact-ttcagcggggag
gaa-ggtgctgaggttaataacctcagcaattgacgttacccgcagaagaagcaccggct
aactccgtgccagcagccgcggtaatacggagggtgcaagcgttaatcggaattactggg
cgtaaagcgcacgcaggcggtctgtcaagtcggatgtgaaatccccgggctcaacctggg
aactgcattcgaaactggcaggctagagtcttgtaga-ggggggtagaattccaggtgta
gcggtgaaatgcgtagagatctggaggaataccggtggcgaaggcggccccctggacaaa
gactgacgctcaggtgcgaaagcgtggggagcaaacaggattagataccctggtagtcca
cgccgtaaacgatgtcgacttggagg-ttgtgccctt-gaggcgtggcttccggagctaa
cgcgttaagtcgaccgcctggggagtacggccgcaaggttaaaactcaaatgaattgacg
ggggcccgcacaagcggtggagcatgtggtttaattcgatgcaacgcgaagaaccttacc
tactcttgacatccagagaactttccagagatggattggtgccttcgggagctctgagac
aggtgctgcatggctgtcgtcagctcgtgttgtgaaatgttgggttaagtcccgcaacga
gcgcaacccttatcctttgttgccagcggtccggccgggaactcaaaggagactgccagt
gataaactggaggaaggtggggatgacgtcaagtcatcatggcccttacgagtagggcta
cacacgtgctacaatggcgcatacaaagagaagcgacctcgcgagagcaagcggacctca
taaagtgcgtcgtagtccggattggagtctgcaactcgactccatgaagtcggaatcgct
agtaatcgtagatcagaatgctacggtgaatacgttcccgggccttgtacacaccgcccg
tcacaccatgggagtgggttgcaaaagaagtaggtagcttaaccttcgggagggcgctta
ccactttgtgattcatgact-ggggtgaagtcgtaacaaggtagccgta-----------
------------------------------------------------
>Uncultured_Enterobacter_JF703626.1
------------------------------gattagagtttgatcctggctcagattgaa
cgctggcggcaggcctaacacatgcaagtcgagcggcagcggaaagtag-cttgctactt
tg--ccggcgagcggcggacgggtgagtaatgtctgggaaactgcctgatggagggggat
aactactggaaacggtagctaataccgcataacgtcgcaagaccaaagagggggaccttc
gggcctcttgccatcagatgtgcccagatgggattagctagtaggtggggtaacggctca
cctaggcgacgatccctagctggtctgagaggatgaccagccacactggaactgagacac
ggtccagactcctacgggaggcagcagtggggaatattgcacaatgggcgcaagcctgat
gcagccatgccgcgtgtatgaagaaggccttcgggttgtaaagtact-ttcagcggggag
gaa-ggtgttgaggccaataacctcagcaattgacgttacccgcagaagaagcaccggct
aactccgtgccagcagccgcggtaatacggagggtgcaagcgttaatcggaattactggg
cgtaaagcgcacgcaggcggtctgtcaagtcggatgtgaaatccccgggctcaacctggg
aactgcattcgaaactggcaggctagagtcttgtaga-ggggggtagaattccaggtgta
gcggtgaaatgcgtagagatctggaggaataccggtggcgaaggcggccccctggacaaa
gactgacgctcaggtgcgaaagcgtggggagcaaacaggattagataccctggtagtcca
cgccgtaaacgatgtcgacttggagg-ttgtgccctt-gaggcgtggcttccggagctaa
cgcgttaagtcgaccgcctggggagtacggccgcaaggttaaaactcaaatgaattgacg
ggggcccgcacaagcggtggagcatgtggtttaattcgatgcaacgcgaagaaccttacc
tactcttgacatccagagaactttccagagatggattggtgccttcgggaactctgagac
aggtgctgcatggctgtcgtcagctcgtgttgtgaaatgttgggttaagtcccgcaacga
gcgcaacccttatcctttgttgccagcggttcggccgggaactcaaaggagactgccagt
gataaactggaggaaggtggggatgacgtcaagtcatcatggcccttacgagtagggcta
cacacgtgctacaatggcgcatacaaagagaagcgacctcgcgagagcaagcgggcctca
taaagtgcgtcgtagtccggattggagtctgcaactcgactccatgaagtcggaatcgct
agtaatcgtagatcagaatgctacggtgaatacgttcccgggccttgtacacaccgcccg
tcacaccatgggagtgggttgcaaaagaagtaggtagcttaaccttcgggagggcgctta
ccactttgtgattcatgact-ggggtgaagtcgtaacaaggtagccgtaaat--------
------------------------------------------------
>Uncultured_bacterium_JQ940993.1
------------------------------------------------------attgaa
cgctggcggcaggcctaacacatgcaagtcgagcggcagcggaaagtag-cttgctactt
tg--ccggcgagcggcggacgggtgagtaatgtctgggaaactgcctgatggagggggat
aaccactggaaacggtagctaataccgcataacgtcgcaagaccaaagagggggaccttc
gggcctcttgccatcagatgtgcccagatgggattagctagtaggtggggtaacggctca
cctaggcgacgatccctagctggtctgagaggatgaccagccacactggaactgagacac
ggtccagactcctacgggaggcagcagtggggaatattgcacaatgggcgcaagcctgat
gcagccatgccgcgtgtatgaagaaggccttcgggttgtaaagtact-ttcagcggggag
gaa-agtgttgaggttaataacctcagcaattgacgttacccgcagaagaagcaccggct
aactccgtgccagcagccgcggtaatacggagggtgcaagcgttaatcggaattactggg
cgtaaagcgcacgcaggcggtctgtcaagtcggatgtgaaatccccgggctcaacctggg
aactgcattcgaaactggcaggctagagtcttgtaga-ggggggtagaattccaggtgta
gcggtgaaatgcgtagagatctggaggaatatcggtggcgaaggcggccccctggacaaa
gactgacgctcaggtgcgaaagcgtggggagcaaacaggattagataccctggtagtcca
cgccgtaaacgatgtcgacttggagg-ttgtgccctt-gaggcgtggcttccggagctaa
cgcgttaagtcgaccgcctggggagtacggccgcaaggttaaaactcaaatgaattgacg
ggggcccgcacaagcggtggagcatgtggtttaattcgatgcaacgcgaagaaccttacc
tactcttgacatccagagaactttccagagatggattggtgccttcgggaactctgagac
aggtgctgcatggctgtcgtcagctcgtgttgtgaaatgttgggttaagtcccgcaacga
gcgcaacccttatcctttgttgccagcggttcggccgggaactcaaaggagactgccagt
gataaactggaggaaggtggggatgacgtcaagtcatcatggcccttacgagtagggcta
cacacgtgctacaatggcgcatacaaagagaagcgacctcgcgagagcaagcggacctca
taaagtgcgtcgtagtccggattggagtctgcaactcgactccatgaagtcggaatcgct
agtaatcgtagatcagaatgctacggtgaatacgttcccgggccttgtacacaccgcccg
tcacaccatgggagtgggttgcaaaagaagtaggtagcttaaccttcgggagggcgctta
ccactttgtgattcatgact-ggggtg---------------------------------
------------------------------------------------
>Uncultured_Enterobacter_JF703607.1
------------------------------gattagagtttgatcctggctcagattgaa
cgctggcggcaggcctaacacatgcaagtcgagcggcagcgggaagtag-cttgctactt
tg--ccggcgagcggcggacgggtgagtaatgtctgggaaactgcctgatggagggggat
aactactggaaacggtagctaataccgcataacgtcgcaagaccaaagagggggaccttc
gggcctcttgccatcagatgtgcccagatgggattagctagtaggtggggtaacggctca
cctaggcgacgatccctagctggtctgagaggatgaccagccacactggaactgagacac
ggtccagactcctacgggaggcagcagtggggaatattgcacaatgggcgcaagcctgat
gcagccatgccgcgtgtatgaagaaggccttcgggttgtaaagtact-ttcagcggggag
gaa-ggtgttgaggctaataacctcagcaattgacgttacccgcagaagaagcaccggct
aactccgtgccagcagccgcggtaatacggagggtgcaagcgttaatcggaattactggg
cgtaaagcgcacgcaggcggtctgtcaagtcggatgtgaaatccccgggctcaacctggg
aactgcattcgaaactggcaggctagagtcttgtaga-ggggggtagaattccaggtgta
gcggtgaaatgcgtagagatctggaggaataccggtggcgaaggcggccccctggacaaa
gactgacgctcaggtgcgaaagcgtggggagcaaacaggattagataccctggtagtcca
cgccgtaaacgatgtcgacttggagg-ttgtgcccct-gaggcgtggcttccggagctaa
cgcgttaagtcgaccgcctggggagtacggccgcaaggttaaaactcaaatgaattgacg
ggggcccgcacaagcggtggagcatgtggtttaattcgatgcaacgcgaagaaccttacc
tactcttgacatccagagaactttccagagatggattggtgccttcgggaactctgagac
aggtgctgcatggctgtcgtcagctcgtgttgtgaaatgttgggttaagtcccgcaacga
gcgcaacccttatcctttgttgccagcggttcggccgggaactcaaaggagactgccagt
gataaactggaggaaggtggggatgacgtcaagtcatcatggcccttacgagtagggcta
cacacgtgctacaatggcgcatacaaagagaagcgacctcgcgagagcaagcggacctca
taaagtgcgtcgtagtccggattggagtctgcaactcgactccatgaagtcggaatcgct
agtaatcgtagatcagaatgctacggtgaatacgttcccgggccttgtacacaccgcccg
tcacaccatgggagtgggttgcaaaagaagtaggtagcttaaccttcgggagggcgctta
ccactttgtgattcatgact-ggggtgaagtcgtaacaaggtagccgtaaat--------
------------------------------------------------
>Enterobacter_tabaci_MN606189.1
------------------------------------------------------aaacca
cgctggcggcaggcctaacacatgcaagtcgagcggcagcgggaagtag-cttgctactt
tg--ccggcgagcggcggacgggtgagtaatgtctgggaaactgcctgatggagggggat
aactactggaaacggtagctaataccgcataacgtcgcaagaccaaagagggggaccttc
gggcctcttgccatcagatgtgcccagatgggattagctagtaggtggggtaacggctca
cctaggcgacgatccctagctgatctgagaggatgaccagccacactggaactgagacac
ggtccagactcctacgggaggcagcagtggggaatattgcacaatgggcgcaagcctgat
gcagccatgccgcgtgtatgaagaaggccttcgggttgtaaagtact-ttcagcggggag
gaa-ggtgttgaggttaataacctcagcaattgacgttacccgcagaagaagcaccggct
aactccgtgccagcagccgcggtaatacggagggtgcaagcgttaatcggaattactggg
cgtaaagcgcacgcaggcggtctgtcaagtcggatgtgaaatccccgggctcaacctggg
aactgcattcgaaactggcaggctagagtcttgtaga-ggggggtagaattccaggtgta
gcggtgaaatgcgtagagatctggaggaataccggtggcgaaggcggccccctggacaaa
gactgacgctcaggtgcgaaagcgtggggagcaaacaggattagataccctggtagtcca
cgccgtaaacgatgtcgacttggagg-ttgtgccctt-gaggcgtggcttccggagctaa
cgcgttaagtcgaccgcctggggagtacggccgcaaggttaaaactcaaatgaattgacg
ggggcccgcacaagcggtggagcatgtggtttaattcgatgcaacgcgaagaaccttacc
tactcttgacatccagagaactttccagagatggattggtgccttcgggaactctgagac
aggtgctgcatggctgtcgtcagctcgtgttgtgaaatgttgggttaagtcccgcaacga
gcgcaacccttatcctttgttgccagcggttcggccgggaactcaaaggagactgccagt
gataaactggaggaaggtggggatgacgtcaagtcatcatggcccttacgagtagggcta
cacacgtgctacaatggcgcatacaaagagaagcgacctcgcgagagcaagcggacctca
taaagtgcgtcgtagtccggattggagtctgcaactcgactccatgaagtcggaatcgct
agtaatcgtagatcagaatgctacggtgaatacgttcccgggccttgtacacaccgcccg
tcacaccatgggagtgggttgcaaaagaagtaggtagc-taaccttcgggagggcgctta
ccactttgtgattcatgact-ggggtgaagtcgtaacaaggtaaccgta-----------
------------------------------------------------
>Uncultured_bacterium_HM595391.1
----------------------------------agagtttgatcctggctcagattgaa
cgctggcggcaggcctaacacatgcaagtcgagcggcagcggaaagtag-cttgctactt
tg--ccggcgagcggcggacgggtgagtaatgtctgggaaactgcctgatggagggggat
aactactggaaacggtagctaataccgcataacgtcgcaagaccaaagagggggaccttc
gggcctcttgccatcagatgtgcccagatgggattagctagtaggtggggtaacggctca
cctaggcgacgatccctagctggtctgagaggatgaccagccacactggaactgagacac
ggtccagactcctacgggaggcagcagtggggaatattgcacaatgggcgcaagcctgat
gcagccatgccgcgtgtatgaagaaggccttcgggttgtaaggtact-ttcagcggggag
gaa-ggtgttgaggttaataacctcagcaattgacgttacccgcagaagaagcaccggct
aactccgtgccagcagccgcggtaatacggagggtgcaagcgttaatcggaattactggg
cgtaaagcgcacgcaggcggtctgtcaagtcggatgtgaaatccccgggctcaacctggg
aactgcattcgaaactggcaggctagagtcttgtagagggggggtagaattccaggtgta
gcggtgaaatgcgtagagatctggaggaataccggtggcgaaggcggccccctggacaaa
gactgacgctcaggtgcgaaagcgtggggagcaaacaggattagataccctggtagtcca
cgccgtaaacgatgtcgacttggagg-ttgtgccctt-gaggcgtggcttccggagctaa
cgcgttaagtcgaccgcctggggagtacggccgcaaggttaaaactcaagtgaattgacg
ggggcccgcacaagcggtggagcatgtggtttaattcgatgcaacgcgaagaaccttacc
tactcttgacatccagagaactttccagagatggattggtgccttcgggaactctgagac
aggtgctgcatggctgtcgtcagctcgtgttgtgaaatgttgggttaagtcccgcaacga
gcgcaacccttatcctttgttgccagcggtccggccgggaactcaaaggagactgccagt
gataaactggaggaaggtggggatgacgtcaagtcatcatggcccttacgagtagggcta
cacacgtgctacaatggcgcatacaaagagaagcgacctcgcgagagcaagcggacctca
taaagtgcgtcgtagtccggattggagtctgcaactcgactccatgaagtcggaatcgct
agtaatcgtagatcagaatgctacggtgaatacgttcccgggccttgtacacaccgcccg
tcacaccatgggagtgggttgcaaaagaagtaggtagcttaaccttcgggagggcgctta
ccactttgtgattcatgact-ggggtgaagtcgtaacaaggta-----------------
------------------------------------------------
>Enterobacter_ludwigii_JN644550.1
---------------------------------cagagtttgatcatggctcagattgaa
cgctggcggcaggcctaacacatgcaagtcgagcggcagcggaaagtag-cttgctactt
tg--ccggcgagcggcggacgggtgagtaatgtctgggaaactgcctgatggagggggat
aactactggaaacggtagctaataccgcataacgtcgcaagaccaaagagggggaccttc
gggcctcttgccatcagatgtgcccagatgggattagctagtaggtggggtaacggctca
cctaggcgacgatccctagctggtctgagaggatgaccagccacactggaactgagacac
ggtccagactcctacgggaggcagcagtggggaatattgcacaatgggcgcaagcctgat
gcagccatgccgcgtgtatgaagaaggccttcgggttgtaaagtact-ttcagcggggag
gaa-ggtgttgaggttaataacctcagcaattgacgttacccgcagaagaagcaccggct
aactccgtgccagcagccgcggtaatacggagggtgcaagcgttaatcggaattactggg
cgtaaagcgcacgcaggcggtctgtcaagtcggatgtgaaatccccgggctcaacctggg
aactgcattcgaaactggcaggctagagtcttgtaga-ggggggtagaattccaggtgta
gcggtgaaatgcgtagagatctggaggaataccggtggcgaaggcggccccctggacaaa
gactgacgctcaggtgcgaaagcgtggggagcaaacaggattagataccctggtagtcca
cgccgtaaacgatgtcgacttggagg-ttgtgccctt-gaggcgtggcttccggagctaa
cgcgttaagtcgaccgcctggggagtacggccgcaaggttaaaactcaaatgaattgacg
ggggcccgcacaagcggtggagcatgtggtttaattcgatgcaacgcgaagaaccttacc
tactcttgacatccagagaacttaccagagatgctttggtgccttcgggaactctgagac
aggtgctgcatggctgtcgtcagctcgtgttgtgaaatgttgggttaagtcccgcaacga
gcgcaacccttatcctttgttgccagcggtccggccgggaactcaaaggagactgccagt
gataaactggaggaaggtggggatgacgtcaagtcatcatggcccttacgagtagggcta
cacacgtgctacaatggcgcatacaaagagaagcgacctcgcgagagcaagcggacctca
taaagtgcgtcgtagtccggattggagtctgcaactcgactccatgaagtcggaatcgct
agtaatcgtagatcagaatgctacggtgaatacgttcccgggccttgtacacaccgcccg
tcacaccatgggagtgggttgcaaaagaagtaggtagcttaaccttcgggagggcgctta
ccactttgtgattcatgact-ggggtgaagtcgtaacaaggtaaccgtagggg-------
---------aacctgcggctggatcacctccttctag-----------
>Enterobacter_sp._MW784623.1
----------------------------------agagtttgatcctggctcagattgaa
cgctggcggcaggcctaacacatgcaagtcgagcggcagcgggaagtag-cttgctactt
tg--ccggcgagcggcggacgggtgagtaatgtctgggaaactgcctgatggagggggat
aactactggaaacggtagctaataccgcataatgtcgcaagaccaaagagggggaccttc
gggcctcttgccatcagatgtgcccagatgggattagctagtaggtggggtaacggctca
cctaggcgacgatccctagctggtctgagaggatgaccagccacactggaactgagacac
ggtccagactcctacgggaggcagcagtggggaatattgcacaatgggcgcaagcctgat
gcagccatgccgcgtgtatgaagaaggccttcgggttgtaaagtact-ttcagcggggag
gaa-ggtgttgtggttaataaccacagcaattgacgttacccgcagaagaagcaccggct
aactccgtgccagcagccgcggtaatacggagggtgcaagcgttaatcggaattactggg
cgtaaagcgcacgcaggcggtctgtcaagtcggatgtgaaatccccgggctcaacctggg
aactgcattcgaaactggcaggctagagtcttgtaga-ggggggtagaattccaggtgta
gcggtgaaatgcgtagagatctggaggaataccggtggcgaaggcggccccctggacaaa
gactgacgctcaggtgcgaaagcgtggggagcaaacaggattagataccctggtagtcca
cgccgtaaacgatgtcgacttggagg-ttgtgccctt-gaggcgtggcttccggagctaa
cgcgttaagtcgaccgcctggggagtacggccgcaaggttaaaactcaaatgaattgacg
ggggcccgcacaagcggtggagcatgtggtttaattcgatgcaacgcgaagaaccttacc
tactcttgacatccagagaactttccagagatggattggtgccttcgggaactctgagac
aggtgctgcatggctgtcgtcagctcgtgttgtgaaatgttgggttaagtcccgcaacga
gcgcaacccttatcctttgttgccagcggttcggccgggaactcaaaggagactgccagt
gataaactggaggaaggtggggatgacgtcaagtcatcatggcccttacgagtagggcta
cacacgtgctacaatggcgcatacaaagagaagcgacctcgcgagagcaagcggacctca
taaagtgcgtcgtagtccggattggagtctgcaactcgactccatgaagtcggaatcgct
agtaatcgtagatcagaatgctacggtgaatacgttcccgggccttgtacacaccgcccg
tcacaccatgggagtgggttgcaaaagaagtaggtagcttaaccttcgggagggcgctta
ccactttgtgattcatgact-ggggtgaagtcgtaacaaggtagccgt------------
------------------------------------------------
>Enterobacter_asburiae_MK039105.1
------------------------------------------------------attgaa
cgctggcggcaggcctaacacatgcaagtcgagcggcagcgcaaagtag-cttgctactt
gg--ccgacgagcggcggacgggtgagtaatgtctgggaaactgcctgatggagggggat
aactactggaaacggtagctaataccgcataacgtcgcaagaccaaagagggggaccttc
gggcctcttgccatcagatgtgcccagatgggattagctagtaggtggggtaacggctca
cctaggcgacgatccctagctggtctgagaggatgaccagccacactggaactgagacac
ggtccagactcctacgggaggcagcagtggggaatattgcacaatgggcgcaagcctgat
gcagccatgccgcgtgtatgaagaaggccttcgggttgtaaagtact-ttcagcggggag
gaa-ggtgttgtggttaataaccacagcaattgacgttacccgcagaagaagcaccggct
aactccgtgccagcagccgcggtaatacggagggtgcaagcgttaatcggaattactggg
cgtaaagcgcacgcaggcggtctgtcaagtcggatgtgaaatccccgggctcaacctggg
aactgcattcgaaactggcaggctagagtcttgtaga-ggggggtagaattccaggtgta
gcggtgaaatgcgtagagatctggaggaataccggtggcgaaggcggccccctggacaaa
gactgacgctcaggtgcgaaagcgtggggagcaaacaggattagataccctggtagtcca
cgccgtaaacgatgtcgacttggagg-ttgtgccctt-gaggcgtggcttccggagctaa
cgcgttaagtcgaccgcctggggagtacggccgcaaggttaaaactcaaatgaattgacg
ggggcccgcacaagcggtggagcatgtggtttaattcgatgcaacgcgaagaaccttacc
tactcttgacatccagagaactttccagagatggattggtgccttcgggaactctgagac
aggtgctgcatggctgtcgtcagctcgtgttgtgaaatgttgggttaagtcccgcaacga
gcgcaacccttatcctttgttgccagcggttaggccgggaactcaaaggagactgccagt
gataaactggaggaaggtggggatgacgtcaagtcatcatggcccttacgagtagggcta
cacacgtgctacaatggcgcatacaaagagaagcgacctcgcgagagcaagcggacctca
taaagtgcgtcgtagtccggattggagtctgcaactcgactccatgaagtcggaatcgct
agtaatcgtagatcagaatgctacggtgaatacgttcccgggccttgtacacaccgcccg
tcacaccatgggagtgggttgcaaaagaagtaggtagcttaaccttcgggagggcgctta
ccactttgtgattcatgact-ggggtgaatc-----------------------------
------------------------------------------------
>Enterobacter_cloacae_MW595966.1
----------------------------gaccttttattttatttctggctcagattgaa
cgctggcggcaggcctaacacatgcaagtcgagcggcagcggaaagtag-cttgctactt
tg--ccggcgagcggcggacgggtgagtaatgtctgggaaactgcctgatggagggggat
aactactggaaacggtagctaataccgcataacgtcgcaagaccaaagagggggaccttc
gggcctcttgccatcagatgtgcccagatgggattagctagtaggtggggtaacggctca
cctaggcgacgatccctagctggtctgagaggatgaccagccacactggaactgagacac
ggtccagactcctacgggaggcagcagtggggaatattgcacaatgggcgcaagcctgat
gcagccatgccgcgtgtatgaagaaggccttcgggttgtaaagtact-ttcagcggggag
gaa-ggcgttgaggttaataacctcagcgattgacgttacccgcagaagaagcaccggct
aactccgtgccagcagccgcggtaatacggagggtgcaagcgttaatcggaattactggg
cgtaaagcgcacgcaggcggtctgtcaagtcggatgtgaaatccccgggctcaacctggg
aactgcattcgaaactggcaggctagagtcttgtaga-ggggggtagaattccaggtgta
gcggtgaaatgcgtagagatctggaggaataccggtggcgaaggcggccccctggacaaa
gactgacgctcaggtgcgaaagcgtggggagcaaacaggattagataccctggtagtcca
cgccgtaaacgatgtcgacttggagg-ttgtgccctt-gaggcgtggcttccggagctaa
cgcgttaagtcgaccgcctggggagtacggccgcaaggttaaaactcaaatgaattgacg
ggggcccgcacaagcggtggagcatgtggtttaattcgatgcaacgcgaagaaccttacc
tactcttgacatccagagaacttaccagagatgcattggtgccttcgggaactctgagac
aggtgctgcatggctgtcgtcagctcgtgttgtgaaatgttgggttaagtcccgcaacga
gcgcaacccttatcctttgttgccagcggttcggccgggaactcaaaggagactgccagt
gataaactggaggaaggtggggatgacgtcaagtcatcatggcccttacgagtagggcta
cacacgtgctacaatggcgcatacaaagagaagcgacctcgcgagagcaagcggacctca
taaagtgcgtcgtagtccggattggagtctgcaactcgactccatgaagtcggaatcgct
agtaatcgtagatcagaatgctacggtgaatacgttcccgggccttgtacacaccgcccg
tcacaccatgggagtgggttgcaaaagaagtaggtagcttaaccttcgggagggcgctta
ccactttgtgattcatgact-ggggtgaagtcgtaacggggtaaccg-------------
------------------------------------------------
>Enterobacter_quasiroggenkampii_OQ977012.1
----------------------------------------------ctgctcagattgaa
cgctggcggcaggcctaacacatgcaagtcgagcggcagcggaaagtag-cttgctactt
tg--ccggcgagcggcggacgggtgagtaatgtctgggaaactgcctgatggagggggat
aactactggaaacggtagctaataccgcataacgtcgcaagaccaaagagggggaccttc
gggcctcttgccatcagatgtgcccagatgggattagctagtaggtggggtaacggctca
cctaggcgacgatccctagctggtctgagaggatgaccagccacactggaactgagacac
ggtccagactcctacgggaggcagcagtggggaatattgcacaatgggcgcaagcctgat
gcagccatgccgcgtgtatgaagaaggccttcgggttgtaaagtact-ttcagcggggag
gaa-ggtgctgaggttaataacctcagcaattgacgttacccgcagaagaagcaccggct
aactccgtgccagcagccgcggtaatacggagggtgcaagcgttaatcggaattactggg
cgtaaagcgcacgcaggcggtctgtcaagtcggatgtgaaatccccgggctcaacctggg
aactgcattcgaaactggcaggctagagtcttgtaga-ggggggtagaattccaggtgta
gcggtgaaatgcgtagagatctggaggaataccggtggcgaaggcggccccctggacaaa
gactgacgctcaggtgcgaaagcgtggggagcaaacaggattagataccctggtagtcca
cgccgtaaacgatgtcgacttggagg-ttgtgccctt-gaggcgtggcttccggagctaa
cgcgttaagtcgaccgcctggggagtacggccgcaaggttaaaactcaaatgaattgacg
ggggcccgcacaagcggtggagcatgtggtttaattcgatgcaacgcgaagaaccttacc
tactcttgacatccagagaacttagcagagatgctttggtgccttcgggaactctgagac
aggtgctgcatggctgtcgtcagctcgtgttgtgaaatgttgggttaagtcccgcaacga
gcgcaacccttatcctttgttgccagcggttaggccgggaactcaaaggagactgccagt
gataaactggaggaaggtggggatgacgtcaagtcatcatggcccttacgagtagggcta
cacacgtgctacaatggcgcatacaaagagaagcgacctcgcgagagcaagcggacctca
taaagtgcgtcgtagtccggattggagtctgcaactcgactccatgaagtcggaatcgct
agtaatcgtagatcagaatgctacggtgaatacgttcccgggccttgtacacaccgcccg
tcacaccatgggagtgggttgcaaaagaagtaggtagcttaaccttcgggagggcgctta
ccactttgtgattcatgact-ggggtgaagcgtacagg----------------------
------------------------------------------------
>Enterobacter_mori_MH101421.1
-------------------------------------------------gtcagattgaa
cgctggcggcaggcctaacacatgcaagtcgagcggcagcggaaagtag-cttgctactt
tg--ccggcgagcggcggacgggtgagtaatgtctgggaaactgcctgatggagggggat
aactactggaaacggtagctaataccgcataacgtcgcaagaccaaagagggggaccttc
gggcctcttgccatcagatgtgcccagatgggattagctagtaggtggggtaacggctca
cctaggcgacgatccctagctggtctgagaggatgaccagccacactggaactgagacac
ggtccagactcctacgggaggcagcagtggggaatattgcacaatgggcgcaagcctgat
gcagccatgccgcgtgtatgaagaaggccttcgggttgtaaagtact-ttcagcggggag
gaa-ggtgttgaggttaataacctcagcaattgacgttacccgcagaagaagcaccggct
aactccgtgccagcagccgcggtaatacggagggtgcaagcgttaatcggaattactggg
cgtaaagcgcacgcaggcggtctgtcaagtcggatgtgaaatccccgggctcaacctggg
aactgcattcgaaactggcaggctagagtcttgtaga-ggggggtagaattccaggtgta
gcggtgaaatgcgtagagatctggaggaataccggtggcgaaggcggccccctggacaaa
gactgacgctcaggtgcgaaagcgtggggagcaaacaggattagataccctggtagtcca
cgccgtaaacgatgtcgacttggagg-ttgtgccctt-gaggcgtggcttccggagctaa
cgcgttaagtcgaccgcctggggagtacggccgcaaggttaaaactcaaatgaattgacg
ggggcccgcacaagcggtggagcatgtggtttaattcgatgcaacgcgaagaaccttacc
tactcttgacatccagagaacttagcagagatgctttggtgccttcgggaactctgagac
aggtgctgcatggctgtcgtcagctcgtgttgtgaaatgttgggttaagtcccgcaacga
gcgcaacccttatcctttgttgccagcggttcggccgggaactcaaaggagactgccagt
gataaactggaggaaggtggggatgacgtcaagtcatcatggcccttacgagtagggcta
cacacgtgctacaatggcgcatacaaagagaagcgacctcgcgagagcaagcggacctca
taaagtgcgtcgtagtccggattggagtctgcaactcgactccatgaagtcggaatcgct
agtaatcgtagatcagaatgctacggtgaatacgttcccgggccttgtacacaccgcccg
tcacaccatgggagtgggttgcaaaagaagtaggtagcttaaccttcgggagggcgctta
ccactttgtgattcatgact-ggggtgaagtcgtcaaagggggaaac-------------
------------------------------------------------
>Enterobacter_mori_KC851827.1
--------------------------------------------------tcagattgaa
cgctggcggcaggcctaacacatgcaagtcgagcggcagcggaaagtag-cttgctactt
tg--ccggcgagcggcggacgggtgagtaatgtctgggaaactgcctgatggagggggat
aactactggaaacggtagctaataccgcataacgtcgcaagaccaaagagggggaccttc
gggcctcttgccatcagatgtgcccagatgggattagctagtaggtggggtaacggctca
cctaggcgacgatccctagctggtctgagaggatgaccagccacactggaactgagacac
ggtccagactcctacgggaggcagcagtggggaatattgcacaatgggcgcaagcctgat
gcagccatgccgcgtgtatgaagaaggccttcgggttgtaaagtact-ttcagcggggag
gaa-ggcgttgaggttaataacctcagcnattgacgttacccgcagaagaagcaccggct
aactccgtgccagcagccgcggtaatacggagggtgcaagcgttaatcggaattactggg
cgtaaagcgcacgcaggcggtctgtcaagtcggatgtgaaatccccgggctcaacctggg
aactgcattcgaaactggcaggctagagtcttgtaga-ggggggtagaattccaggtgta
gcggtgaaatgcgtagagatctggaggaataccggtggcgaaggcggccccctggacaaa
gactgacgctcaggtgcgaaagcgtggggagcaaacaggattagataccctggtagtcca
cgccgtaaacgatgtcgacttggagg-ttgtgccctt-gaggcgtggcttccggagctaa
cgcgttaagtcgaccgcctggggagtacggccgcaaggttaaaactcaaatgaattgacg
ggggcccgcacaagcggtggagcatgtggtttaattcgatgcaacgcgaagaaccttacc
tactcttgacatccagagaactttccagagatgnnttggtgccttcgggaactctgagac
aggtgctgcatggctgtcgtcagctcgtgttgtgaaatgttgggttaagtcccgcaacga
gcgcaacccttatcctttgttgccagcggtccggccgggaactcaaaggagactgccagt
gataaactggaggaaggtggggatgacgtcaagtcatcatggcccttacgagtagggcta
cacacgtgctacaatggcgcatacaaagagaagcgacctcgcgagagcaagcggacctca
taaagtgcgtcgtagtccggattggagtctgcaactcgactccatgaagtcggaatcgct
agtaatcgtagatcagaatgctacggtgaatacgttcccgggccttgtacacaccgcccg
tcacaccatgggagtgggttgcaaaagaagtaggtagcttaaccttcgggagggcgctta
ccactttgtgattcatgact-ggggtgaagtcg---------------------------
------------------------------------------------
>Enterobacter_sp._EF175731.1
----------------------------------agagtttgatcctggctcagattgaa
cgctggcggcaggcctaacacatgcaagtcgagcggcagcgggaagtag-cttgctactt
tg--ccggcgagcggcggacgggtgagtaatgtctgggaaactgcctgatggagggggat
aactactggaaacggtagctaataccgcataatgtcgcaagaccaaagagggggaccttc
gggcctcttgccatcagatgtgcccagatgggattagctagtaggtggggtaatggctca
cctaggcgacgatccctagctggtctgagaggatgaccagccacactggaactgagacac
ggtccagactcctacgggaggcagcagtggggaatattgcacaatgggcgcaagcctgat
gcagccatgccgcgtgtatgaagaaggccttcgggttgtaaagtact-ttcagcggggag
gaa-ggtgttgaggttaataacctcagcaattgacgttacccgcagaagaagcaccggct
aactccgtgccagcagccgcggtaatacggagggtgcaagcgttaatcggaattactggg
cgtaaagcgcacgcaggcggtctgtcaagtcggatgtgaaatccccgggctcaacctggg
aactgcattcgaaactggcaggctagagtcttgtaga-ggggggtagaattccaggtgta
gcggtgaaatgcgtagagatctggaggaataccggtggcgaaggcggccccctggacaaa
gactgacgctcaggtgcgaaagcgtggggagcaaacaggattagataccctggtagtcca
cgccgtaaacgatgtcgacttggagg-ttgtgccctt-gaggcgtggcttccggagctaa
cgcgttaagtcgaccgcctggggagtacggccgcaaggttaaaactcaaatgaattgacg
ggggcccgcacaagcggtggagcatgtggtttaattcgatgcaacgcgaagaaccttacc
tactcttgacatccagagaactttccagagatggattggtgccttcgggaactctgagac
aggtgctgcatggctgtcgtcagctcgtgttgtgaaatgttgggttaagtcccgcaacga
gcgcaacccttatcctttgttgccagcggtccggccgggaactcaaaggagactgccagt
gataaactggaggaaggtggggatgacgtcaagtcatcatggcccttacgagtagggcta
cacacgtgctacaatggcgcatacaaagagaagcgacctcgcgagagcaagcggacctca
taaagtgcgtcgtagtccggattggagtctgcaactcgactccatgaagtcggaatcgct
agtaatcgtagatcagaatgctacggtgaatacgttcccgggccttgtacacaccgcccg
tcacaccatgggagtgggttgcaaaagaagtaggtagcttaaccttcgggagggcgctta
ccactttgtgattcatgact-ggggtgaagtcgtaacaaggtaacc--------------
------------------------------------------------
>Uncultured_bacterium_JQ940917.1
------------------------------------------------------attgaa
cgctggcggcaggcctaacacatgcaagtcgagcggcagcggaaagtag-cttgctactt
tg--ccggcgagcggcggacgggtgagtaatgtctgggaaactgcctgatggagggggat
aactactggaaacggtagctaataccgcataacgtcgcaagaccaaagagggggaccttc
gggcctcttgccatcagatgtgcccagatgggattagctagtaggtggggtaacggctca
cctaggtgacgatccctagctggtctgagaggatgaccagccacactggaactgagacac
ggtccagactcctacgggaggcagcagtggggaatattgcacaatgggcgcaagcctgat
gcagccatgccgcgtgtatgaagaaggccttcgggttgtaaagtact-ttcagcggggag
gaa-agtgttgaggttaataacctcagcaattgacgttacccgcagaagaagcaccggct
aactccgtgccagcagccgcggtaatacggagggtgcaagcgttaatcggaattactggg
cgtaaagcgcacgcaggcggtctgtcaagtcggatgtgaaatccccgggctcaacctggg
aactgcattcgaaactggcaggctagagtcttgtaga-ggggggtagaattccaggtgta
gcggtgaaatgcgtagagatctggaggaatatcggtggcgaaggcggccccctggacaaa
gactgacgctcaggtgcgaaagcgtggggagcaaacaggattagataccctggtagtcca
cgccgtaaacgatgtcgacttggagg-ttgtgccctt-gaggcgtggcttccggagctaa
cgcgttaagtcgaccgcctggggagtacggccgcaaggttaaaactcaaatgaattgacg
ggggcccgcacaagcggtggagcatgtggtttaattcgatgcaacgcgaagaaccttacc
tactcttgacatccagagaactttccagagatggattggtgccttcgggaactctgagac
aggtgctgcatggctgtcgtcagctcgtgttgtgaaatgttgggttaattcccgcaacga
gcgcaacccttatcctttgttgccagcggttcggccgggaactcaaaggagactgccagt
gataaactggaggaaggtggggatgacgtcaagtcatcatggcccttacgagtagggcta
cacacgtgctacaatggcgcatacaaagagaagcgacctcgcgagagcaagcggacctca
taaagtgcgtcgtagtccggattggagtctgcaactcgactccatgaagtcggaatcgct
agtaatcgtagatcagaatgctacggtgaatacgttcccgggccttgtacacaccgcccg
tcacaccatgggagtgggttgcaaaagaagtaggtagcttaaccttcgggagggcgctta
ccactttgtgattcatgact-ggggtg---------------------------------
------------------------------------------------
>Enterobacter_cloacae_MW898661.1
----------------------------------agagtttgatcctggctcagattgaa
cgctggcggcaggcctaacacatgcaagtcgagcggcagcggaaagtag-cttgctactt
tg--ccggcgagcggcggacgggtgagtaatgtctgggaaactgcctgatggagggggat
aactactggaaacggtagctaataccgcataacgtcgcaagaccaaagagggggaccttc
gggcctcttgccatcagatgtgcccagatgggattagctagtaggtggggtaacggctca
cctaggcgacgatccctagctggtctgagaggatgaccagccacactggaactgagacac
ggtccagactcctacgggaggcagcagtggggaatattgcacaatgggcgcaagcctgat
gcagccatgccgcgtgtatgaagaaggccttcgggttgtaaagtact-ttcagcggggag
gaa-ggtgttgaggttaataacctcagcaattgacgttacccgcagaagaagcaccggct
aactccgtgccagcagccgcggtaatacggagggtgcaagcgttaatcggaattactggg
cgtaaagcgcacgcaggcggtctgtcaagtcggatgtgaaatccccgggctcaacctggg
aactgcattcgaaactggcaggctagagtcttgtaga-ggggggtagaattccaggtgta
gcggtgaaatgcgtagagatctggaggaataccggtggcgaaggcggccccctggacaaa
gactgacgctcaggtgcgaaagcgtggggagcaaacaggattagataccctggtagtcca
cgccgtaaacgatgtcgacttggagg-ttgtgccctt-gaggcgtggcttccggagctaa
cgcgttaagtcgaccgcctggggagtacggccgcaaggttaaaactcaaatgaattgacg
ggggcccgcacaagcggtggagcatgtggtttaattcgatgcaacgcgaagaaccttacc
tactcttgacatccagagaacttagcagagatgctttggtgccttcgggaactctgagac
aggtgctgcatggctgtcgtcagctcgtgttgtgaaatgttgggttaagtcccgcaacga
gcgcaacccttatcctttgttgccagcggttaggccgggaactcaaaggagactgccagt
gataaactggaggaaggtggggatgacgtcaagtcatcatggcccttacgagtagggcta
cacacgtgctacaatggcgcatacaaagagaagcgacctcgcgagagcaagcggacctca
taaagtgcgtcgtagtccggattggagtctgcaactcgactccatgaagtcggaatcgct
agtaatcgtagatcagaatgctacggtgaatacgttcccgggccttgtacacaccgcccg
tcacaccatgggagtgggttgcaaaagaagtaggtagcttaaccttcgggagggcgctta
ccactttgtgattcatggct-ggggtgaagtcgtaacaaggtaaccgta-----------
------------------------------------------------
>Enterobacter_cloacae_MK621330.1
---------------------------------tagagtttgatcctggctcagattgaa
cgctggcggcaggcctaacacatgcaagtcgagcggcagcggaaagtag-cttgctactt
tg--ccggcgagcggcggacgggtgagtaatgtctgggaaactgcctgatggagggggat
aactactggaaacggtagctaataccgcataacgtcgcaagaccaaagagggggaccttc
gggcctcttgccatcagatgtgcccagatgggattagctagtaggtggggtaacggctca
cctaggcgacgatccctagctggtctgagaggatgaccagccacactggaactgagacac
ggtccagactcctacgggaggcagcagtggggaatattgcacaatgggcgcaagcctgat
gcagccatgccgcgtgtatgaagaaggccttcgggttgtaaagtact-ttcagcggggag
gaa-ggcgttgaggttaataacctcagcgattgacgttacccgcagaagaagcaccggct
aactccgtgccagcagccgcggtaatacggagggtgtaagcgttaatcggaattactggg
cgtaaagcgcacgcaggcggtctgtcaagtcggatgtgaaatccccgggctcaacctggg
aactgcattcgaaactggcaggctagagtcttgtaga-ggggggtagaattccaggtgta
gcggtgaaatgcgtagagatctggaggaataccggtggcgaaggcggccccctggacaaa
gactgacgctcaggtgcgaaagcgtggggagcaaacaggattagataccctggtagtcca
cgccgtaaacgatgtcgacttggagg-ttgtgccctt-gaggcgtggcttccggagctaa
cgcgttaagtcgaccgcctggggagtacggccgcaaggttaaaactcaaatgaattgacg
ggggcccgcacaagcggtggagcatgtggtttaattcgatgcaacgcgaagaaccttacc
tactcttgacatccagagaactttccagagatggattggtgccttcgggaactctgagac
aggtgctgcatggctgtcgtcagctcgtgttgtgaaatgttgggttaagtcccgcaacga
gcgcaacccttatcctttgttgccagcggttcggccgggaactcaaaggagactgccagc
gataaactggaggaaggtggggatgacgtcaagtcatcatggcccttacgagtagggcta
cacacgtgctacaatggcgcatacaaagagaagcgacctcgcgagagcaagcggacctca
taaagtgcgtcgtagtccggattggagtctgcaactcgactccatgaagtcggaatcgct
agtaatcgtagatcagaatgctacggtgaatacgttcccgggccttgtacacaccgcccg
tcacaccatgggagtgggttgcaaaagaagtaggtagcttaaccttcgggagggcgctta
ccactttgtgattcatgact-ggggtgaagtcgtaacaaggtagccgta-----------
------------------------------------------------
>Enterobacter_mori_OQ070192.1
---------------------------------agagtttgaatcatggctcagattgaa
cgctggcggcaggcctaacacatgcaagtcgagcggcagcggaaagtag-cttgctactt
tg--ccggcgagcggcggacgggtgagtaatgtctgggaaactgcctgatggagggggat
aactactggaaacggtagctaataccgcataacgtcgcaagaccaaagagggggaccttc
gggcctcttgccatcagatgtgcccagatgggattagctagtaggtggggtaacggctca
cctaggcgacgatccctagctggtctgagaggatgaccagccacactggaactgagacac
ggtccagactcctacgggaggcagcagtggggaatattgcacaatgggcgcaagcctgat
gcagccatgccgcgtgtatgaagaaggccttcgggttgtaaagtact-ttcagcggggag
gaa-ggcgttgaggttaataacctcagcgattgacgttacccgcagaagaagcaccggct
aactccgtgccagcagccgcggtaatacggagggtgcaagcgttaatcggaattactggg
cgtaaagcgcacgcaggcggtctgtcaagtcggatgtgaaatccccgggctcaacctggg
aactgcattcgaaactggcaggctagagtcttgtaga-ggggggtagaattccaggtgta
gcggtgaaatgcgtagagatctggaggaataccggtggcgaaggcggccccctggacaaa
gactgacgctcaggtgcgaaagcgtggggagcaaacaggattagataccctggtagtcca
cgccgtaaacgatgtcgacttggagg-ttgtgccctt-gaggcgtggcttccggagctaa
cgcgttaagtcgaccgcctggggagtacggccgcaaggttaaaactcaaatgaattgacg
ggggcccgcacaagcggtggagcatgtggtttaattcgatgcaacgcgaagaaccttacc
tactcttgacatccagagaacttagcagagatgctttggtgccttcgggaactctgagac
aggtgctgcatggctgtcgtcagctcgtgttgtgaaatgttgggttaagtcccgcaacga
gcgcaacccttatcctttgttgccagcggttcggccgggaactcaaaggagactgccagt
gataaactggaggaaggtggggatgacgtcaagtcatcatggcccttacgagtagggcta
cacacgtgctacaatggcgcatacaaagagaagcgacctcgcgagagcaagcggacctca
taaagtgcgtcgtagtccggattggagtctgcaactcgactccatgaagtcggaatcgct
agtaatcgtagatcagaatgctacggtgaatacgttcccgggccttgtacacaccgcccg
tcacaccatgggagtgggttgcaaaagaagtaggtagcttaaccttcgggagggcgctta
ccactttgtgattcatgact-ggggtgaagtcgtaacaaggtaaccgt------------
------------------------------------------------
>Enterobacter_mori_PP713274.1
-----------------------------------------------ggctcagattgaa
cgctggcggcaggcctaacacatgcaagtcgagcggcagcgggaagtag-cttgctactt
tg--ccggcgagcggcggacgggtgagtaatgtctgggaaactgcctgatggagggggat
aactactggaaacggtagctaataccgcataacgtcgcaagaccaaagagggggaccttc
gggcctcttgccatcagatgtgcccagatgggattagctagtaggtggggtaacggctca
cctaggcgacgatccctagctgatctgagaggatgaccagccacactggaactgagacac
ggtccagactcctacgggaggcagcagtggggaatattgcacaatgggcgcaagcctgat
gcagccatgccgcgtgtatgaagaaggccttcgggttgtaaagtact-ttaagcggggag
gaa-ggtgttgaggttaataacctcagcaattgacgttacccgcagaagaagcaccggct
aactccgtgccagcagccgcggtaatacggagggtgcaagcgttaatcggaattactggg
cgtaaagcgcacgcaggcggtctgtcaagttggatgtgaaatccccgggctcaacctggg
aactgcattcgaaactggcaggctagagtcttgtaga-ggggggtagaattccaggtgta
gcggtgaaatgcgtagagatctggaggaataccggtggcgaaggcggccccctggacaaa
gactgacgctcaggtgcgaaagcgtggggagcaaacaggattagataccctggtagtcca
cgccgtaaacgatgtcgacttggagg-ttgtgccctt-gaggcgtggcttccggagctaa
cgcgttaagtcgaccgcctggggagtacggccgcaaggttaaaactcaaatgaattgacg
ggggcccgcacaagcggtggagcatgtggtttaattcgatgcaacgcgaagaaccttacc
tactcttgacatccagagaactttccagagatggattggtgccttcgggaactctgagac
aggtgctgcatggctgtcgtcagctcgtgttgtgaaatgttgggttaagtcccgcaacga
gcgcaacccttatcctttgttgccagcggtccggccgggaactcaaaggagactgccagt
gataaactggaggaaggtggggatgacgtcaagtcatcatggcccttacgagtagggcta
cacacgtgctacaatggcgcatacaaagagaagcgaactcgcgagagcaagcggacctca
taaagtgcgtcgtagtccggattggagtctgcaactcgactccatgaagtcggaatcgct
agtaatcgtagatcagaatgctacggtgaatacgttcccgggccttgtacacaccgcccg
tcacaccatgggagtgggttgcaaaagaagtaggtagcttaaccttcgggagggcgctta
ccactttgtgattcatgact-ggggtgaagtcgtaacaaggtaaccgtagggg-------
---------aacctgcggctggatcacctcctta--------------
>Leclercia_adecarboxylata_HQ407282.1
-------------------------------------gtttgatcatggctcagattgaa
cgctggcggcaggcctaacacatgcaagtcgagcggcagcgggaagtag-cttgctactt
tg--ccggcgagcggcggacgggtgagtaatgtctgggaaactgcctgatggagggggat
aactactggaaacggtagctaataccgcataacgtcgcaagaccaaagagggggaccttc
gggcctcttgccatcagatgtgcccagatgggattagctagtaggtggggtaatggctca
cctaggcgacgatccctagctggtctgagaggatgaccagccacactggaactgagacac
ggtccagactcctacgggaggcagcagtggggaatattgcacaatgggcgcaagcctgat
gcagccatgccgcgtgtatgaagaaggccttcgggttgtaaagtact-ttcagcggggag
gaa-ggtgttgaggttaataacctcagcaattgacgttacccgcagaagaagcaccggct
aactccgtgccagcagccgcggtaatacggagggtgcaagcgttaatcggaattactggg
cgtaaagcgcacgcaggcggtctgtcaagtcggatgtgaaatccccgggctcaacctggg
aactgcattcgaaactggcaggctagagtcttgtaga-ggggggtagaattccaggtgta
gcggtgaaatgcgtagagatctggaggaataccggtggcgaaggcggccccctggacaaa
gactgacgctcaggtgcgaaagcgtggggagcaaacaggattagataccctggtagtcca
cgccgtaaacgatgtcgacttggagg-ttgtgccctt-gaggcgtggcttccggagctaa
cgcgttaagtcgaccgcctggggagtacggccgcaaggttaaaactcaaatgaattgacg
ggggcccgcacaagcggtggagcatgtggtttaattcgatgcaacgcgaagaaccttacc
tactcttgacatccagagaacttagcagagatgctttggtgccttcgggaactctgagac
aggtgctgcatggctgtcgtcagctcgtgttgtgaaatgttgggttaagtcccgcaacga
gcgcaacccttatcctttgttgccagcggttcggccgggaactcaaaggagactgccagt
gataaactggaggaaggtggggatgacgtcaagtcatcatggcccttacgagtagggcta
cacacgtgctacaatggcgcatacaaagagaagcgacctcgcgagagcaagcggacctca
taaagtgcgtcgtagtccggattggagtctgcaactcgactccatgaagtcggaatcgct
agtaatcgtagatcagaatgctacggtgaatacgttcccgggccttgtacacaccgcccg
tcacaccatgggagtgggttgcaaaagaagtaggtagcttaaccttcgggagggcgctta
ccactttgtgattcatgactgggggtgaagtcgtaacaaggta-----------------
------------------------------------------------
>Enterobacter_mori_OP355195.1
------------------------------------------------------attgaa
cgctggcggcaggcctaacacatgcaagtcgagcggcagcggaaagtag-cttgctactt
tg--ccggcgagcggcggacgggtgagtaatgtctgggagactgcctgatggagggggat
aactattggaaacggtagctaataccgcataacgtcgcaagaccaaagagggggaccttc
gggcctcttgccatcagatgtgcccagatgggattagctagtaggtggggtaacggctca
cctaggcgacgatccctagctggtctgagaggatgaccagccacactggaactgagacac
ggtccagactcctacgggaggcagcagtggggaatattgcacaatgggcgcaagcctgat
gcagccatgccgcgtgtatgaagaaggccttcgggttgtaaagtact-ttcagcggggag
gaa-ggtgttgtggttaataaccacagcaattgacgttacccgcagaagaagcaccggct
aactccgtgccagcagccgcggtaatacggagggtgcaagcgttaatcggaattactggg
cgtaaagcgcacgcaggcggtctgtcaagtcggatgtgaaatccccgggctcaacctggg
aactgcattcgaaactggcaggctagagtcttgtaga-ggggggtagaattccaggtgta
gcggtgaaatgcgtagagatctggaggaataccggtggcgaaggcggccccctggacaaa
gactgacgctcaggtgcgaaagcgtggggagcaaacaggattagataccctggtagtcca
cgccgtaaacgatgtcgacttggagg-ttgtgccctt-gaggcgtggcttccggagctaa
cgcgttaagtcgaccgcctggggagtacggccgcaaggttaaaactcaaatgaattgacg
ggggcccgcacaagcggtggagcatgtggtttaattcgatgcaacgcgaagaaccttacc
tactcttgacatccagagaacttagcagagatgctttggtgccttcgggaactctgagac
aggtgctgcatggctgtcgtcagctcgtgttgtgaaatgttgggttaagtcccgcaacga
gcgcaacccttatcctttgttgccagcggttaggccgggaactcaaaggagactgccagt
gataaactggaggaaggtggggatgacgtcaagtcatcatggcccttacgagtagggcta
cacacgtgctacaatggcgcatacaaagagaagcgacctcgcgagagcaagcggacctca
taaagtgcgtcgtagtccggattggagtctgcaactcgactccatgaagtcggaatcgct
agtaatcgtagatcagaatgctacggtgaatacgttcccgggccttgtacacaccgcccg
tcacaccatgggagtgggttgcaaaagaagtaggtagcttaaccttcgggagggcgctta
ccactttgtgattcatgact-ggggtg---------------------------------
------------------------------------------------
>Cedecea_davisae_KF146959.1
--------------------------------ttagagtttgatcctggctcagattgaa
cgctggcggcaggcctaacacatgcaagtcgagcggcagcggaaagtag-cttgctactt
tg--ccggcgagcggcggacgggtgagtaatgtctgggaaactgcctgatggagggggat
aactactggaaacggtagctaataccgcataacgtcgcaagaccaaagagggggaccttc
gggcctcttgccatcagatgtgcccagatgggattagctagtaggtggggtaacggctca
cctaggcaacgatccctagctggtctgagaggatgaccagccacactggaactgagacac
ggtccagactcctacgggaggcagcagtggggaatattgcacaatgggcgcaagcctgat
gcagccatgccgcgtgtatgaagaaggccttcgggttgtaaagtact-ttcagcggggag
gaa-ggtgttgaggttaataacctcagcaattgacgttacccgcagaagaagcaccggct
aactccgtgccagcagccgcggtaatacggagggtgcaagcgttaatcagaattactggg
cgtaaagcgcacgcaggcggtctgtcaagtcggatgtgaaatccccgggctcaacctggg
aaccgcattcgaaactggcaggctagagtcttgtaga-ggggggtagaattccaggtgta
gcggtgaaatgcgtagagatctggaggaataccggtggcgaaggcggccccctggacaaa
gactgacgctcaggtgcgaaagcgtggggagcaaacaggattagataccctggtagtcca
cgccgtaaacgatgtcgacttggagg-ttgtgccctt-gaggcgtggcttccggagctaa
cgcgttaagtcgaccgcctggggagtacggccgcaaggttaaaactcaaatgaattgacg
ggggcccgcacaagcggtggagcatgtggtttaattcgatgcaacgcgaagaaccttacc
tactcttgacatccagagaactttccagagatggattggcgccttcgggaactctgagac
aggtgctgcatggctgtcgtcagctcgtgttgtgaaatgttgggttaagtcccgcaacga
gcgcaacccttatcctttgttgccagcggtccggccgggaactcaaaggagactgccagt
gataaactggaggaaggtggggatgacgtcaagtcatcatggcccttacgagtagggcta
cacacgtgctacaatggcgcatacaaagagaagcgacctcgcgagagcaagcggacctca
taaagtgcgtcgtagtccggattggagtctgcaactcgactccatgaagtcggaatcgct
agtaatcgtagatcagaatgctacggtgaatacgttcccgggccttgtacacatcgcccg
tcacaccatgggagtgggttgcaaaagaagtaggtagcttaaccttcgggagggcactta
ccactttgtgattcatgact-ggggtgaagtcgtaacaaaggtaacca------------
------------------------------------------------
>Citrobacter_murliniae_KF831022.1
----------------------------------agagtttgatcctggctcagattgaa
cgctggcgccaggcctaacacatgcaagtcgagcggcagcggaaagtag-cttgctactt
tg--ccggcgaccggcggacgggtgagtaatgtctgggaaactgcctgatggagggggat
aactactggaaacggtagctaataccgcataacgtcgcaagaccaaagagggggaccttc
gggcctcttgccatcagatgtgcccagatgggattagctagtaggtggggtaacggctca
cctaggcgacgatccctagctggtctgagaggatgaccagccacactggaactgagacac
ggtccagactcctacgggaggcagcagtggggaatattgcacaatgggcgcaagcctgat
gcagccatgccgcgtgtatgaagaaggccttcgggttgtaaagtact-ttcagcggggag
gaa-ggtgctgaggttaataacctcagcaattgacgttacccgcagaagaagcaccggct
aactccgtgccagcagccgcggtaatacggagggtgcaagcgttaatcggaattactggg
cgtaaagcgcacgcaggcggtctgtcaagtcggatgtgaaatccccgggctcaacctggg
aactgcattcgaaactggcaggctagagtcttgtaga-ggggggtagaattccaggtgta
gcggtgaaatgcgtagagatctggaggaataccggtggcgaaggcggccccctggacaaa
gactgacgctcaggtgcgaaagcgtggggagcaaacaggattagataccctggtagtcca
cgccgtaaacgatgtcgacttggagg-ttgtgccctt-gaggcgtggcttccggagctaa
cgcgttaagtcgaccgcctggggagtacggccgcaaggttaaaactcaaatgaattgacg
ggggcccgcacaagcggtggagcatgtggtttaattcgatgcaacgcgaagaaccttacc
tactcttgacatccagagaacttagcagagatgctttggtgccttcgggaactctgagac
aggtgctgcatggctgtcgtcagctcgtgttgtgaaatgttgggttaagtcccgcaacga
gcgcaacccttatcctttgttgccagcggtccggccgggaactcaaaggagactgccagt
gataaactggaggaaggtggggatgacgtcaagtcatcatggcccttacgagtagggcta
cacacgtgctacaatggcgcatacaaagagaagcgacctcgcgagagcaagcggacctca
taaagtgcgtcgtagtccggattggagtctgcaactcgactccatgaagtcggaatcgct
agtaatcgtagatcagaatgctacggtgaatacgttcccgggccttgtacacaccgcccg
tcacaccatgggagtgggttgcaaaagaagtaggtagcttaaccttcgggagggcgctta
ccactttgtgattcatgact-ggggtgaagtcgtaacaaggtaacc--------------
------------------------------------------------
>Leclercia_adecarboxylata_JQ308597.1
-------------------------------------------------------gggaa
aggcgtc--cagtcctataacatgcaagtcgagcggcagcgggaagtag-cttgctactt
tg--ccggcgagcggcggacgggcgattaatgtctgggaaactgcctgatggagggggat
aactactggaaacggtagctaataccgcataacgtcgcaagaccaaagagggggaccttc
gggcctcttgccatcagatgtgcccagatgggattagctagtaggtggggtaacggctca
cctaggcgacgatccctagctggtctgagaggatgaccagccacactggaactgagacac
ggtccagactcctacgggaggcagcagtggggaatattgcacaatgggcgcaagcctgat
gcagccatgccgcgtgtatgaagaaggccttcgggttgtaaagtact-ttcagcggggag
gaa-ggtgttgaggttaataacctcagcaattgacgttacccgcagaagaagcaccggct
aactccgtgccagcagccgcggtaatacggagggtgcaagcgttaatcggaattactggg
cgtaaagcgcacgcaggcggtctgtcaagtcggatgtgaaatccccgggctcaacctggg
aactgcattcgaaactggcaggctagagtcttgtaga-ggggggtagaattccaggtgta
gcggtgaaatgcgtagagatctggaggaataccggtggcgaaggcggccccctggacaaa
gactgacgctcaggtgcgaaagcgtggggagcaaacaggattagataccctggtagtcca
cgccgtaaacgatgtcgacttggagg-ttgtgccctt-gaggcgtggcttccggagctaa
cgcgttaagtcgaccgcctggggagtacggccgcaaggttaaaactcaaatgaattgacg
ggggcccgcacaagcggtggagcatgtggtttaattcgatgcaacgcgaagaaccttacc
tactcttgacatccagagaactttccagagatggattggtgccttcgggaactctgagac
aggtgctgcatggctgtcgtcagctcgtgttgtgaaatgttgggttaagtcccgcaacga
gcgcaacccttatcctttgttgccagcggttcggccgggaactcaaaggagactgccagt
gataaactggaggaaggtggggatgacgtcaagtcatcatggcccttacgagtagggcta
cacacgtgctacaatggcgcatacaaagagaagcgacctcgcgagagcaagcggacctca
taaagtgcgtcgtagtccggattggagtctgcaactcgactccatgaagtcggaatcgct
agtaatcgtagatcagaatgctacggtgaatacgttcccgggccttgtacacaccgcccg
tcacaccatgggagtgggttgcaaaagaagtaggtagcttaaccttcgggagggcgctta
ccactttgtgattcatgact-ggggtgaagtcgtagcagagta-----------------
-------ctagcccac--------------------------------
>Pseudomonas_sp._KF146957.1
--------------------------------ttagagtttgatcctggctcagattgaa
cgctggcggcaggcctaacacatgcaagtcgagcggcagcggaaagtag-cttgctactt
tg--ccggcgagcggcggacgggtgagtaatgtccgggaaactgcctgatggtgggggat
aactactggaaacggtagctaataccgcataatgtcgcaagaccaaagagggggaccttc
gggcctcttgccatcagatgtgcccagatgggattagctagtaggtggggtaacggctca
cctaggcgacgatccctagctggtctgagaggatgaccagccacactggaactgagacac
ggtccagactcctacgggaggcagcagtggggaatattgcacaatgggcgcaagcctgat
gcagccatgccgcgtgtatgaagaaggccttcgggttgtaaagtact-ttcagcggggag
gaa-ggcgttgaggttaataacctcagcgattgacgttacccgcagaagaagcaccggct
aactccgtgccagcagccgcggtaatacggagggtgcaagcgttaatcggaattactggg
cgtaaagcgcacgcaggcggtctgtcaagtcggatgtgaaatccccgggctcaacctggg
aactgcattcgaaactggcaggctagagtcttgtaga-ggggggcagaattccaggtgta
gcggtgaaatgcgtagagatctggaggaataccggtggcgaaggcggccccctggacaaa
gactgacgctcaggtgcgaaagcgtggggagcaaacaggattagataccctggtagtcca
cgccgtaaacgatgtcgacttggagg-ttgtgccctt-gaggcgtggcttccggagctaa
cgcgttaagtcgaccgcctggggagtacggccgcaaggttaaaactcaaatgaattgacg
ggggcccgcacaagcggtggagcatgtggtttaattcgatgcaacgcgaagaaccttacc
tactcttgacatccagagaacttagcagagatgctttggtgccttcgggaactctgagac
aggtgctgcatggctgtcgtcagctcgtgttgtgaaatgttgggttaagtcccgcaacga
gcgcaacccttatcctttgttgccagcggttaggccgggaactcaaaggagactgccagt
gataaactggaggaaggtggggatgacgtcaagtcatcatggcccttacgagtagggcta
cacacgtgctacaatggcgcatacaaagagaagcgacctcgcgagagcaagcggacctca
taaagtgcgtcgtagtccggattggagtctgcaactcgactccatgaagtcggaatcgct
agtaatcgtagatcagaatgctacggtgaatacgttcccgggccttgtacacaccgcccg
tcacaccatgggagtgggttgcaaaagaagtaggtagcttaaccttcgggagggcgctta
ccactttgtgattcatgact-ggggtgaagtcgtaacaaggtaaccaatctag-------
------------------------------------------------
>Enterobacter_sp._EU272859.1
----------------------------------agagtttgatcctgg-tcagaacgaa
cgctggcggcaggcctaacacatgcaagtcgagcggcagcggaaagtag-cttgctactt
tg--ccggcgagcggcggacgggtgagtaatgtctgggaaactgcctgatggagggggat
aactactggaaacggtagctaataccgcataacgtcgcaagaccaaagagggggaccttc
gggcctcttgccatcagatgtgcccagatgggattagctagtaggtggggtaatggctca
cctaggcgacgatccctagctggtctgagaggatgaccagccacactggaactgagacac
ggtccagactcctacgggaggcagcagtggggaatattgcacaatgggcgcaagcctgat
gcagccatgccgcgtgtatgaagaaggccttcgggttgtaaagtact-ttcagcggggag
gaa-ggcgataaggttaataaccttgtcgattgacgttacccgcagaagaagcaccggct
aactccgtgccagcagccgcggtaatacggagggtgcaagcgttaatcggaattactggg
cgtaaagcgcacgcaggcggtctgtcaagtcggatgtgaaatccccgggctcaacctggg
aactgcattcgaaactggcaggctagagtcttgtaga-ggggggtagaattccaggtgta
gcggtgaaatgcgtagagatctggaggaataccggtggcgaaggcggccccctggacaaa
gactgacgctcaggtgcgaaagcgtggggagcaaacaggattagataccctggtagtcca
cgccgtaaacgatgtcgacttggagg-ttgtgccctt-gaggcgtggcttccggagccaa
cgcgttaagtcgaccgcctggggagtacggccgcaaggttaaaactcaaatgaattgacg
ggggcccgcacaagcggtggagcatgtggtttaattcgatgcaacgcgaagaaccttacc
tactcttgacatccagagaactttccagagatggattggtgccttcgggaactctgagac
aggtgctgcatggctgtcgtcagctcgtgttgtgaaatgttgggttaagtcccgcaacga
gcgcaacccttatcctttgttgccagcggttcggccgggaactcaaaggagactgccagt
gataaactggaggaaggtggggatgacgtcaagtcatcatggcccttacgagtagggcta
cacacgtgctacaatggcgcatacaaagagaagcgacctcgcgagagcaagcggacctca
taaagtgcgtcgtagtccggattggagtctgcaactcgactccatgaagtcggaatcgct
agtaatcgtagatcagaatgctacggtgaatacgttcccgggccttgtacacaccgcccg
tcacaccatgggagtgggttgcaaaagaagtaggtagcttaaccttcgggagggcgctta
ccactttgtgattcatgact-ggggtgaagtcgtaacaaggtagccgta-----------
------------------------------------------------
>Enterobacter_gergoviae_HQ242716.1
-------------------------------attagagtttgatcctggctcagattgaa
cgctggcggcaggcctaacacatgcaagtcgagcggcagcgggaagtag-cttgctactt
tg--ccggcgagcggcggacgggtgagtaatgtctgggaaactgcctgatggagggggat
aactactggaaacggtagctaataccgcataacgtcgcaagaccaaagagggggaccttc
gggcctcttgccatcagatgtgcccagatgggattagctagtaggtggggtaacggctca
cctaggcgacgatccctagctggtctgagaggatgaccagccacactggaactgagacac
ggtccagactcctacgggaggcagcagtggggaatattgcacaatgggcgcaagcctgat
gcagccatgccgcgtgtatgaagaaggccttcgggttgtaaag-act-ttcagcggggag
gaagggtgttgaggttaataacctcagcaattgacgttacccgcagaagaagcaccggct
aactccgtgccagcagccgcggtaatacggagggtgcaagcgttaatcggaattactggg
cgtaaagcgcacgcaggcggtctgtcaagtcggatgtgaaatccccgggctcaacctggg
aactgcattcgaaactggcaggctagagtcttgtaga-ggggggtagaattccaggcgta
gcggtgaaatgcgtagagatctggaggaataccggtggcgaaggcggccccctggacaaa
gactgacgctcaggtgcgaaagcgtggggagcaaacaggattagataccctggtagtcca
cgccgtaaacgatgtcgacttggagg-ttgtgccctt-gaggcgtggcttccggagctaa
cgcgttaagtcgaccgcctggggagtacggccgcaaggttaaaactcaaatgaattgacg
ggggcccgcacaagcggtggagcatgtggtttaattcgatgcaacgcgaagaaccttacc
tactcttgacatccagagaacttagcagagatgctttggtgccttcgggaactctgagac
aggtgctgcatggctgtcgtcagctcgtgttgtgaaatgttgggttaagtcccgcaacga
gcgcaacccttatcctttgttgccagcggtccggccgggaactcaaaggagactgccagt
gataaactggaggaaggtggggatgacgtcaagtcatcatggcccttacgagtagggcta
cacacgtgctacaatggcgcatacaaagagaagcgacctcgcgagagcaagcggacctca
taaagtgcgtcgtagtccggattggagtctgcaactcgactccatgaagtcggaatcgct
agtaatcgtagatcagaatgctacggtgaatacgttcccgggccttgtacacaccgcccg
tcacaccatgggagtgggttgcaaaagaagtaggtagcttaaccttcgggagggcgctta
ccactttgtgattcatgact-ggggtgaagtcgtaacaaggtaaccgtagggg-------
---------aacctgcggctggatcacctccttaat------------
>Enterobacter_cloacae_KC999878.1
----------------------------------agagtttgatcatggctcagattgaa
cgctggcggcaggcctaacacatgcaagtcgagcggcagcggaaagtag-cttgctactt
tg--ccggcgagcggcggacgggtgagtaatgtctgggaaactgcctgatggagggggat
aactactggaaacggtagctaataccgcataacgtcgcaagaccaaagagggggaccttc
gggcctcttgccatcagatgtgcccagatgggattagctagtaggtggggtaacggctca
cctaggcgacgatccctagctggtctgagaggatgaccagccacactggaactgagacac
ggtccagactcctacgggaggcagcagtggggaatattgcacaatgggcgcaagcctgat
gcagccatgccgcgtgtatgaagaaggccttcgggttgtaaagtact-ttcagcggggag
gaa-ggcgctgaggctaataacctcagcgattgacgttacccgcagaagaagcaccggct
aactccgtgccagcagccgcggtaatacggagggtgcaagcgttaatcggaattactggg
cgtaaagcgcacgcaggcggtctgtcaagtcggatgtgaaatccccgggctcaacctggg
aactgcattcgaaactggcaggctagagtcttgtaga-ggggggtagaattccaggtgta
gcggtgaaatgcgtagagatctggaggaataccggtggcgaaggcggccccctggacaaa
gactgacgctcaggtgcgaaagcgtggggagcaaacaggattagataccctggtagtcca
cgccgtaaacgatgtcgacttggagg-ttgtgccctt-gaggcgtggcttccggagctaa
cgcgttaagtcgaccgcctggggagtacggccgcaaggttaaaactcaaatgaattgacg
ggggcccgcacaagcggtggagcatgtggtttaattcgatgcaacgcgaagaaccttacc
tactcttgacatccagagaacttagcagagatgctttggtgccttcgggaactctgagac
aggtgctgcatggctgtcgtcagctcgtgttgtgaaatgttgggttaagtcccgcaacga
gcgcaacccttatcctttgttgccagcggtccggccgggaactcaaaggagactgccagt
gataaactggaggaaggtggggatgacgtcaagtcatcatggcccttacgagtagggcta
cacacgtgctacaatggcgcatacaaagagaagcgacctcgcgagagcaagcggacctca
taaagtgcgtcgtagtccggattggagtctgcaactcgactccatgaagtcggaatcgct
agtaatcgtagatcagaatgctacggtgaatacgttcccgggccttgtacacaccgcccg
tcacaccatgggagtgggttgcaaaagaagtaggtagcttaaccttcgggagggcgctta
ccactttgtgattcatgact-ggggtgaagtcgtaacaaggtaaccgtagggg-------
---------aacctgcggttggatcacct-------------------
>Enterobacter_amnigenus_JQ063000.1
-----------------------------------------------------------a
aggtcatgacacgcctaacacatgcaagtcgagcggcagcggaaagtag-cttgctactt
tg--ccggcgagcggcggacgggtgagtaatgtctgggaaactgcctgatggagggggat
aactactggaaacggtagctaataccgcataatgtcgcaagaccaaagagggggaccttc
gggcctcttgccatcagatgtgcccagatgggattagctagtaggtggggtaacggctca
cctaggcgacgatccctagctggtctgagaggatgaccagccacactggaactgagacac
ggtccagactcctacgggaggcagcagtggggaatattgcacaatgggcgcaagcctgat
gcagccatgccgcgtgtatgaagaaggccttcgggttgtaaagtact-ttcagcggggag
gaa-ggtgctgaggttaataacctcagcaattgacgttacccgcagaagaagcaccggct
aactccgtgccagcagccgcggtaatacggagggtgcaagcgttaatcggaattactggg
cgtaaagcgcacgcaggcggtctgtcaagtcggatgtgaaatccccgggctcaacctggg
aactgcattcgaaactggcaggctagagtcttgtaga-ggggggtagaattccaggtgta
gcggtgaaatgcgtagagatctggaggaataccggtggcgaaggcggccccctggacaaa
gactgacgctcaggtgcgaaagcgtggggagcaaacaggattagataccctggtagtcca
cgccgtaaacgatgtcgacttggagg-ttgtgccctt-gaggcgtggcttccggagctaa
cgcgttaagtcgaccgcctggggagtacggccgcaaggttaaaactcaaatgaattgacg
ggggcccgcacaagcggtggagcatgtggtttaattcgatgcaacgcgaagaaccttacc
tactcttgacatccagagaactttccagagatggattggtgccttcgggaactctgagac
aggtgctgcatggctgtcgtcagctcgtgttgtgaaatgttgggttaagtcccgcaacga
gcgcaacccttatcctttgttgccagcggtccggccgggaactcaaaggagactgccagt
gataaactggaggaaggtggggatgacgtcaagtcatcatggcccttacgagtagggcta
cacacgtgctacaatggcgcatacaaagagaagcgacctcgcgagagcaagcggacctca
taaagtgcgtcgtagtccggattggagtctgcaactcgactccatgaagtcggaatcgct
agtaatcgtagatcagaatgctacggtgaatacgttcccgggccttgtacacaccgcccg
tcacaccatgggagtgggttgcaaaagaagtaggtagcttaaccttcgggagggcgctta
ccac-ttgtgatgcatgacg-gta------------------------------------
------------------------------------------------
>Enterobacter_aerogenes_KF358443.1
----------------------------------agagtttgatcatggctcagattgaa
cgctggcggcaggcctaacacatgcaagtcgagcggcagcggaaagtag-cttgctactt
tg--ccggcgagcggcggacgggtgagtaatgtctgggaaactgcctgatggagggggat
aactactggaaacggtagctaataccgcataacgtcgcaagaccaaagagggggaccttc
gggcctcttgccatcagatgtgcccagatgggattagctagtaggtggggtaacggctca
cctaggcgacgatccctagctggtctgagaggatgaccagccacactggaactgagacac
ggtccagactcctacgggaggcagcagtggggaatattgcacaatgggcgcaagcctgat
gcagccatgccgcgtgtatgaagaaggccttcgggttgtaaagtact-ttcagcggggag
gaagggcggtgaggttaataacctcaccgattgacgttacccgcagaagaagcaccggct
aactccgtgccagcagccgcggtaatacggagggtgcaagcgttaatcggaattactggg
cgtaaagcgcacgcaggcggtctgtcaagtcggatgtgaaatccccgggctcaacctggg
aactgcattcgaaactggcaggctagagtcttgtaga-ggggggtagaattccaggtgta
gcggtgaaatgcgtagagatctggaggaataccggtggcgaaggcggccccctggacaaa
gactgacgctcaggtgcgaaagcgtggggagcaaacaggattagataccctggtagtcca
cgccgtaaacgatgtcgacttggagg-ttgtgccctt-gaggcgtggcttccggagctaa
cgcgttaagtcgaccgcccggggagtacggccgcaaggttaaaactcaaatcaattgacg
ggggcccgcacaagcggtggagcatgtggtttaattcgatgcaacgcgaagaaccttacc
tactcttgacatccagagaacttagcagagatgctttggtgccttcgggaactctgagac
aggtgctgcatggctgtcgtcagctcgtgttgtgaaatgttgggttaagtcccgcaacga
gcgcaacccttatcctttgttgccagcggttaggccgggaactcaaaggagactgccagt
gataaactggaggaaggtggggatgacgtcaagtcatcatggcccttacgagtagggcta
cacacgtgctacaatggcgcatacaaagagaagcgacctcgcgagagcaagcggacctca
taaagtgcgtcgtagtccggattggagtctgcgactcgactccatgaagtcggaatcgct
agtaatcgtagatcagaatgctacggtgaatacgttcccgggccttgtacacaccgcccg
tcacaccatgggagtgggttgcaaaagaagtaggtagcttaaccttcgggagggcgctta
ccactttgtgattcatgact-ggggtgaagtcgtaacaaggta-----------------
------------------------------------------------
>Enterobacter_sp._PP820872.1
------------------------------------------------------attgaa
cgctggcggcaggcctaacacatgcaagtcgagcggtagcacagag-ag-cttgct-ctc
gg--gtgacgagcggcggacgggtgagtaatgtctgggaaactgcctgatggagggggat
aactactggaaacggtagctaataccgcataacgtcgcaagaccaaagagggggaccttc
gggcctcttgccatcagatgtgcccagatgggattagctagtaggtggggtaacggctca
cctaggcgacgatccctagctggtctgagaggatgaccagccacactggaactgagacac
ggtccagactcctacgggaggcagcagtggggaatattgcacaatgggcgcaagcctgat
gcagccatgccgcgtgtatgaagaaggccttcgggttgtaaagtact-ttcagcggggag
gaa-ggtgttgaggttaataacctcagcaattgacgttacccgcagaagaagcaccggct
aactccgtgccagcagccgcggtaatacggagggtgcaagcgttaatcggaattactggg
cgtaaagcgcacgcaggcggtctgtcaagtcggatgtgaaatccccgggctcaacctggg
aactgcattcgaaactggcaggctagagtcttgtaga-ggggggtagaattccaggtgta
gcggtgaaatgcgtagagatctggaggaataccggtggcgaaggcggccccctggacaaa
gactgacgctcaggtgcgaaagcgtggggagcaaacaggattagataccctggtagtcca
cgccgtaaacgatgtcgacttggagg-ttgtgccctt-gaggcgtggcttccggagctaa
cgcgttaagtcgaccgcctggggagtacggccgcaaggttaaaactcaaatgaattgacg
ggggcccgcacaagcggtggagcatgtggtttaattcgatgcaacgcgaagaaccttacc
tactcttgacatccagagaactttccagagatggtttggtgccttcgggaactctgagac
aggtgctgcatggctgtcgtcagctcgtgttgtgaaatgttgggttaagtcccgcaacga
gcgcaacccttatcctttgttgccagcggttaggccgggaactcaaaggagactgccagt
gataaactggaggaaggtggggatgacgtcaagtcatcatggcccttacgagtagggcta
cacacgtgctacaatggcgcatacaaagagaagcgacctcgcgagagcaagcggacctca
taaagtgcgtcgtagtccggattggagtctgcaactcgactccatgaagtcggaatcgct
agtaatcgtagatcagaatgctacggtgaatacgttcccgggccttgtacacaccgcccg
tcacaccatgggagtgggttgcaaaagaagtaggtagcttaaccttcgggagggcgctta
ccactttgtgattcatgact-ggggtgaagt-----------------------------
------------------------------------------------
>Enterobacter_chengduensis_OR365541.1
------------------------------ttgaagagtttgatcatggctcagattgaa
cgctggcggcaggcctaacacatgcaagtcgagcggtagcacaggg-ag-cttgct-cct
gg--gtgacgagcggcggacgggtgagtaatgtctgggaaactgcctgatggagggggat
aactactggaaacggtagctaataccgcataacgtcgcaagaccaaagagggggaccttc
gggcctcttgccatcagatgtgcccagatgggattagctagtaggtggggtaacggctca
cctaggcgacgatccctagctggtctgagaggatgaccagccacactggaactgagacac
ggtccagactcctacgggaggcagcagtggggaatattgcacaatgggcgcaagcctgat
gcagccatgccgcgtgtatgaagaaggccttcgggttgtaaagtact-ttcagcggggag
gaa-ggtgttgaggttaataacctcagcaattgacgttacccgcagaagaagcaccggct
aactccgtgccagcagccgcggtaatacggagggtgcaagcgttaatcggaattactggg
cgtaaagcgcacgcaggcggtctgtcaagtcggatgtgaaatccccgggctcaacctggg
aactgcattcgaaactggcaggctagagtcttgtaga-ggggggtagaattccaggtgta
gcggtgaaatgcgtagagatctggaggaataccggtggcgaaggcggccccctggacaaa
gactgacgctcaggtgcgaaagcgtggggagcaaacaggattagataccctggtagtcca
cgccgtaaacgatgtcgacttggagg-ttgtgccctt-gaggcgtggcttccggagctaa
cgcgttaagtcgaccgcctggggagtacggccgcaaggttaaaactcaaatgaattgacg
ggggcccgcacaagcggtggagcatgtggtttaattcgatgcaacgcgaagaaccttacc
tactcttgacatccagagaactttccagagatggattggtgccttcgggaactctgagac
aggtgctgcatggctgtcgtcagctcgtgttgtgaaatgttgggttaagtcccgcaacga
gcgcaacccttatcctttgttgccagcggttaggccgggaactcaaaggagactgccagt
gataaactggaggaaggtggggatgacgtcaagtcatcatggcccttacgagtagggcta
cacacgtgctacaatggcgcatacaaagagaagcgacctcgcgagagcaagcggacctca
taaagtgcgtcgtagtccggattggagtctgcaactcgactccatgaagtcggaatcgct
agtaatcgtagatcagaatgctacggtgaatacgttcccgggccttgtacacaccgcccg
tcacaccatgggagtgggttgcaaaagaagtaggtagcttaaccttcgggagggcgctta
ccactttgtgattcatgact-ggggtgaagtcgtaacaaggtaaccgtagggg-------
---------aacctgcggttggatcacctcctt---------------
>Enterobacter_asburiae_MW303475.1
------------------------------------------------------attgaa
cgctggcggcaggcctaacacatgcaagtcgagcggtagcacagag-ag-cttgct-ctt
gg--gtgacgagcggcggacgggtgagtaatgtctgggaaactgcctgatggagggggat
aactactggaaacggtagctaataccgcataacgtcgcaagaccaaagagggggaccttc
gggcctcttgccatcagatgtgcccagatgggattagctagtaggtggggtaacggctca
cctaggcgacgatccctagctggtctgagaggatgaccagccacactggaactgagacac
ggtccagactcctacgggaggcagcagtggggaatattgcacaatgggcgcaagcctgat
gcagccatgccgcgtgtatgaagaaggccttcgggttgtaaagtactcttcagcggggag
gaa-ggtgttgaggttaataacctcagcaattgacgttacccgcagaagaagcaccggct
aactccgtgccagcagccgcggtaatacggagggtgcaagcgttaatcggaattactggg
cgtaaagcgcacgcaggcggtctgtcaagtcggatgtgaaatccccgggctcaacctggg
aactgcattcgaaactggcaggctagagtcttgtaga-ggggggtagaattccaggtgta
gcggtgaaatgcgtagagatctggaggaataccggtggcgaaggcggccccctggacaaa
gactgacgctcaggtgcgaaagcgtggggagcaaacaggattagataccctggtagtcca
cgccgtaaacgatgtcgacttggagg-ttgtgccctt-gaggcgtggcttccggagctaa
cgcgttaagtcgaccgcctggggagtacggccgcaaggttaaaactcaaatgaattgacg
ggggcccgcacaagcggtggagcatgtggtttaattcgatgcaacgcgaagaaccttacc
tactcttgacatccagagaactttccagagatggattggtgccttcgggaactctgagac
aggtgctgcatggctgtcgtcagctcgtgttgtgaaatgttgggttaagtcccgcaacga
gcgcaacccttatcctttgttgccagcggttcggccgggaactcaaaggagactgccagt
gataaactggaggaaggtggggatgacgtcaagtcatcatggcccttacgagtagggcta
cacacgtgctacaatggcgcatacaaagagaagcgacctcgcgagagcaagcggacctca
taaagtgcgtcgtagtccggattggagtctgcaactcgactccatgaagtcggaatcgct
agtaatcgtagatcagaatgctacggtgaatacgttcccgggccttgtacacaccgcccg
tcacaccatgggagtgggttgcaaaagaagtaggtagcttaaccttcgggagggcgctta
ccactttgtgattcatgact-ggggtgaagtcgtaacaaggtaaccgtagggg-------
---------gaacc----------------------------------
>Enterobacter_pseudoroggenkampii_PV383802.1
---------------------------------------------gtggc----------
-----atggcggcagctacacatgcaagtcgagcggcagcggaaagtag-cttgctactt
tg--ccggcgagcggcggacgggtgagtaatgtctgggaaactgcctgatggagggggat
aactactggaaacggtagctaataccgcataacgtcgcaagaccaaagagggggaccttc
gggcctcttgccatcagatgtgcccagatgggattagctagtaggtggggtaacggctca
cctaggcgacgatccctagctggtctgagaggatgaccagccacactggaactgagacac
ggtccagactcctacgggaggcagcagtggggaatattgcacaatgggcgcaagcctgat
gcagccatgccgcgtgtatgaagaaggccttcgggttgtaaagtact-ttcagcggggag
gaa-ggtgttgaggttaataacctcggcaattgacgttacccgcagaagaagcaccggct
aactccgtgccagcagccgcggtaatacggagggtgcaagcgttaatcggaattactggg
cgtaaagcgcacgcaggcggtctgtcaagtcggatgtgaaatccccgggctcaacctggg
aactgcattcgaaactggcaggctagagtcttgtaga-ggggggtagaattccaggtgta
gcggtgaaatgcgtagagatctggaggaataccggtggcgaaggcggccccctggacaaa
gactgacgctcaggtgcgaaagcgtggggagcaaacaggattagataccctggtagtcca
cgccgtaaacgatgtcgacttggagg-ttgtgccctt-gaggcgtggcttccggagctaa
cgcgttaagtcgaccgcctggggagtacggccgcaaggttaaaactcaaatgaattgacg
ggggcccgcacaagcggtggagcatgtggtttaattcgatgcaacgcgaagaaccttacc
tactcttgacatccagagaacttaccagagatggattggtgccttcgggaactctgagac
aggtgctgcatggctgtcgtcagctcgtgttgtgaaatgttgggttaagtcccgcaacga
gcgcaacccttatcctttgttgccagcggttaggccgggaactcaaaggagactgccagt
gataaactggaggaaggtggggatgacgtcaagtcatcatggcccttacgagtagggcta
cacacgtgctacaatggcgcatacaaagagaagcgacctcgcgagagcaagcggacctca
taaagtgcgtcgtagtccggattggagtctgcaactcgactccatgaagtcggaatcgct
agtaatcgtagatcagaatgctacggtgaatacgttcccgggccttgtacacaccgcccg
tcacaccatgggagtgggttgcaaaagaagtaggtagcttaaccttcgggagggcgc-ta
ccactttgttacctt------gccg-----------------------------------
------------------------------------------------
