# Supplementary material for: Promotion of maize seedling growth by Enterobacter asburiae PW2 under salt stress
Source: Front Plant Sci. 2026 May 4;17:1823368. doi: 10.3389/fpls.2026.1823368 (PMC13180849; doi:10.3389/fpls.2026.1823368)
Supplement: Supplementary file 2 [file DataSheet2.zip › S3_trimmed_Alignment.fasta.fas]

>PW2_PZ245473
----------------------------------------------gagcttgctctttg
ccggcgagcggcggacgggtgagtaatgtctgggaaactgcctgatggagggggataact
actggaaacggtagctaataccgcataacgtcgcaagaccaaagagggggaccttcgggc
ctcttgccatcagatgtgcccagatgggattagctagtaggtggggtaacggctcaccta
ggcgacgatccctagctggtctgagaggatgaccagccacactggaactgagacacggtc
cagactcctacgggaggcagcagtggggaatattgcacaatgggcgcaagcctgatgcag
ccatgccgcgtgtatgaagaaggccttcgggttgtaaagtactttcagcggggaggaagg
tgttgtggttaataaccacagcaattgacgttacccgcagaagaagcaccggctaactcc
gtgccagcagccgcggtaatacggagggtgcaagcgttaatcggaattactgggcgtaaa
gcgcacgcaggcggtctgtcaagtcggatgtgaaatccccgggctcaacctgggaactgc
attcgaaactggcaggctagagtcttgtagaggggggtagaattccaggtgtagcggtga
aatgcgtagagatctggaggaataccggtggcgaaggcggccccctggacaaagactgac
gctcaggtgcgaaagcgtggggagcaaacaggattagataccctggtagtccacgccgta
aacgatgtcgacttggaggttgtgcccttgaggcgtggcttccggagctaacgcgttaag
tcgaccgcctggggagtacggccgcaaggttaaaactcaaatgaattgacgggggcccgc
acaagcggtggagcatgtggtttaattcgatgcaacgcgaagaaccttacctactcttga
catccagagaactttccagagatggattggtgccttcgggaactctgagacaggtgctgc
atggctgtcgtcagctcgtgttgtgaaatgttgggttaagtcccgcaacgagcgcaaccc
ttatcctttgttgccagcggttcggccgggaactcaaaggagactgccagtgataaactg
gaggaaggtggggatgacgtcaagtcatcatggcccttacgagtagggctacacacgtgc
tacaatggcgcatacaaagagaagcgacctcgcgagagcaagcggacctcataaagtgcg
tcgtagtccggattggagtctgcaactcgactccatgaagtcggaatcgctagtaatcgt
agatcagaatgctacggtgaatacgttcccgggccttgtacacaccgcccgtcacaccat
gggagtgggttgcaaaagaagtaggtagcttaaccttcgggagggcgcttaccactttgt
gattcatgactggggtg
>Enterobacter_asburiae_OP986842.1
acgctggcggcaggcctaacacatgcaagtcgagcggcagcggaaagagcttgctctttg
ccggcgagcggcggacgggtgagtaatgtctgggaaactgcctgatggagggggataact
actggaaacggtagctaataccgcataacgtcgcaagaccaaagagggggaccttcgggc
ctcttgccatcagatgtgcccagatgggattagctagtaggtggggtaacggctcaccta
ggcgacgatccctagctggtctgagaggatgaccagccacactggaactgagacacggtc
cagactcctacgggaggcagcagtggggaatattgcacaatgggcgcaagcctgatgcag
ccatgccgcgtgtatgaagaaggccttcgggttgtaaagtactttcagcggggaggaagg
tgttgtggttaataaccacagcaattgacgttacccgcagaagaagcaccggctaactcc
gtgccagcagccgcggtaatacggagggtgcaagcgttaatcggaattactgggcgtaaa
gcgcacgcaggcggtctgtcaagtcggatgtgaaatccccgggctcaacctgggaactgc
attcgaaactggcaggctagagtcttgtagaggggggtagaattccaggtgtagcggtga
aatgcgtagagatctggaggaataccggtggcgaaggcggccccctggacaaagactgac
gctcaggtgcgaaagcgtggggagcaaacaggattagataccctggtagtccacgccgta
aacgatgtcgacttggaggttgtgcccttgaggcgtggcttccggagctaacgcgttaag
tcgaccgcctggggagtacggccgcaaggttaaaactcaaatgaattgacgggggcccgc
acaagcggtggagcatgtggtttaattcgatgcaacgcgaagaaccttacctactcttga
catccagagaactttccagagatggattggtgccttcgggaactctgagacaggtgctgc
atggctgtcgtcagctcgtgttgtgaaatgttgggttaagtcccgcaacgagcgcaaccc
ttatcctttgttgccagcggttaggccgggaactcaaaggagactgccagtgataaactg
gaggaaggtggggatgacgtcaagtcatcatggcccttacgagtagggctacacacgtgc
tacaatggcgcatacaaagagaagcgacctcgcgagagcaagcggacctcataaagtgcg
tcgtagtccggattggagtctgcaactcgactccatgaagtcggaatcgctagtaatcgt
agatcagaatgctacggtgaatacgttcccgggccttgtacacaccgcccgtcacaccat
gggagtgggttgcaaaagaagtaggtagcttaaccttcgggagggcgcttaccactttgt
gattcatgactggggtg
>Cedecea_davisae_HQ242718.1
acgctggcggcaggcctaacacatgcaagtcgagcggcagcggaaagagcttgctctttg
ccggcgagcggcggacgggtgagtaatgtctgggaaactgcctgatggagggggataact
actggaaacggtagctaataccgcataacgtcgcaagaccaaagagggggaccttcgggc
ctcttgccatcagatgtgcccagatgggattagctagtaggtggggtaacggctcaccta
ggcgacgatccctagctggtctgagaggatgaccagccacactggaactgagacacggtc
cagactcctacgggaggcagcagtggggaatattgcacaatgggcgcaagcctgatgcag
ccatgccgcgtgtatgaagaaggccttcgggttgtaaagtactttcagcggggaggaagg
tgttgaggttaataacctcagcaattgacgttacccgcagaagaagcaccggctaactcc
gtgccagcagccgcggtaatacggagggtgcaagcgttaatcggaattactgggcgtaaa
gcgcacgcaggcggtctgtcaagtcggatgtgaaatccccgggctcaacctgggaactgc
attcgaaactggcaggctagagtcttgtagaggggggtagaattccaggtgtagcggtga
aatgcgtagagatctggaggaataccggtggcgaaggcggccccctggacaaagactgac
gctcaggtgcgaaagcgtggggagcaaacaggattagataccctggtagtccacgccgta
aacgatgtcgacttggaggttgtgcccttgaggcgtggcttccggagctaacgcgttaag
tcgaccgcctggggagtacggccgcaaggttaaaactcaaatgaattgacgggggcccgc
acaagcggtggagcatgtggtttaattcgatgcaacgcgaagaaccttacctactcttga
catccagagaactttccagagatggattggtgccttcgggaactctgagacaggtgctgc
atggctgtcgtcagctcgtgttgtgaaatgttgggttaagtcccgcaacgagcgcaaccc
ttatcctttgttgccagcggttaggccgggaactcaaaggagactgccagtgataaactg
gaggaaggtggggatgacgtcaagtcatcatggcccttacgagtagggctacacacgtgc
tacaatggcgcatacaaagagaagcgacctcgcgagagcaagcggacctcataaagtgcg
tcgtagtccggattggagtctgcaactcgactccatgaagtcggaatcgctagtaatcgt
agatcagaatgctacggtgaatacgttcccgggccttgtacacaccgcccgtcacaccat
gggagtgggttgcaaaagaagtaggtagcttaaccttcgggagggcgcttaccactttgt
gattcatgactggggtg
>Enterobacter_ludwigii_KX242269.1
acgctggcggcaggcctaacacatgcaagtcgagcggcagcggaaagagcttgctctttg
ccggcgagcggcggacgggtgagtaatgtctgggaaactgcctgatggagggggataact
actggaaacggtagctaataccgcataacgtcgcaagaccaaagagggggaccttcgggc
ctcttgccatcagatgtgcccagatgggattagctagtaggtggggtaacggctcaccta
ggcgacgatccctagctggtctgagaggatgaccagccacactggaactgagacacggtc
cagactcctacgggaggcagcagtggggaatattgcacaatgggcgcaagcctgatgcag
ccatgccgcgtgtatgaagaaggccttcgggttgtaaagtactttcagcggggaggaagg
tgttgaggttaataacctcagcaattgacgttacccgcagaagaagcaccggctaactcc
gtgccagcagccgcggtaatacggagggtgcaagcgttaatcggaattactgggcgtaaa
gcgcacgcaggcggtctgtcaagtcggatgtgaaatccccgggctcaacctgggaactgc
attcgaaactggcaggctagagtcttgtagaggggggtagaattccaggtgtagcggtga
aatgcgtagagatctggaggaataccggtggcgaaggcggccccctggacaaagactgac
gctcaggtgcgaaagcgtggggagcaaacaggattagataccctggtagtccacgccgta
aacgatgtcgacttggaggttgtgcccttgaggcgtggcttccggagctaacgcgttaag
tcgaccgcctggggagtacggccgcaaggttaaaactcaaatgaattgacgggggcccgc
acaagcggtggagcatgtggtttaattcgatgcaacgcgaagaaccttacctactcttga
catccagagaactttccagagatggattggtgccttcgggaactctgagacaggtgctgc
atggctgtcgtcagctcgtgttgtgaaatgttgggttaagtcccgcaacgagcgcaaccc
ttatcctttgttgccagcggttcggccgggaactcaaaggagactgccagtgataaactg
gaggaaggtggggatgacgtcaagtcatcatggcccttacgagtagggctacacacgtgc
tacaatggcgcatacaaagagaagcgacctcgcgagagcaagcggacctcataaagtgcg
tcgtagtccggattggagtctgcaactcgactccatgaagtcggaatcgctagtaatcgt
agatcagaatgctacggtgaatacgttcccgggccttgtacacaccgcccgtcacaccat
gggagtgggttgcaaaagaagtaggtagcttaaccttcgggagggcgcttaccactttgt
gattcatgactggggtg
>Enterobacter_sp._KY800455.1
acgctggcggcaggcctaacacatgcaagtcgagcggcagcggaaagagcttgctctttg
ccggcgagcggcggacgggtgagtaatgtctgggaaactgcctgatggagggggataact
actggaaacggtagctaataccgcataacgtcgcaagaccaaagagggggaccttcgggc
ctcttgccatcagatgtgcccagatgggattagctagtaggtggggtaacggctcaccta
ggcgacgatccctagctggtctgagaggatgaccagccacactggaactgagacacggtc
cagactcctacgggaggcagcagtggggaatattgcacaatgggcgcaagcctgatgcag
ccatgccgcgtgtatgaagaaggccttcgggttgtaaagtactttcagcggggaggaagg
tgttgaggttaataacctcagcaattgacgttacccgcagaagaagcaccggctaactcc
gtgccagcagccgcggtaatacggagggtgcaagcgttaatcggaattactgggcgtaaa
gcgcacgcaggcggtctgtcaagtcggatgtgaaatccccgggctcaacctgggaactgc
attcgaaactggcaggctagagtcttgtagaggggggtagaattccaggtgtagcggtga
aatgcgtagagatctggaggaataccggtggcgaaggcggccccctggacaaagactgac
gctcaggtgcgaaagcgtggggagcaaacaggattagataccctggtagtccacgccgta
aacgatgtcgacttggaggttgtgcccttgaggcgtggcttccggagctaacgcgttaag
tcgaccgcctggggagtacggccgcaaggttaaaactcaaatgaattgacgggggcccgc
acaagcggtggagcatgtggtttaattcgatgcaacgcgaagaaccttacctactcttga
catccagagaactttccagagatggattggtgccttcgggaactctgagacaggtgctgc
atggctgtcgtcagctcgtgttgtgaaatgttgggttaagtcccgcaacgagcgcaaccc
ttatcctttgttgccagcggttaggccgggaactcaaaggagactgccagtgataaactg
gaggaaggtggggatgacgtcaagtcatcatggcccttacgagtagggctacacacgtgc
tacaatggcgcatacaaagagaagcgacctcgcgagagcaagcggacctcataaagtgcg
tcgtagtccggattggagtctgcaactcgactccatgaagtcggaatcgctagtaatcgt
agatcagaatgctacggtgaatacgttcccgggccttgtacacaccgcccgtcacaccat
gggagtgggttgcaaaagaagtaggtagcttaaccttcgggagggcgcttaccactttgt
gattcatgactggggtg
>Enterobacter_sp._MK530207.1
acgctggcggcaggcctaacacatgcaagtcgagcggcagcggaaagagcttgctctctg
ccggcgagcggcggacgggtgagtaatgtctgggaaactgcctgatggagggggataact
actggaaacggtagctaataccgcataacgtcgcaagaccaaagagggggaccttcgggc
ctcttgccatcagatgtgcccagatgggattagctagtaggtggggtaacggctcaccta
ggcgacgatccctagctggtctgagaggatgaccagccacactggaactgagacacggtc
cagactcctacgggaggcagcagtggggaatattgcacaatgggcgcaagcctgatgcag
ccatgccgcgtgtatgaagaaggccttcgggttgtaaagtactttcagcggggaggaagg
tgttgaggttaataacctcagcgattgacgttacccgcagaagaagcaccggctaactcc
gtgccagcagccgcggtaatacggagggtgcaagcgttaatcggaattactgggcgtaaa
gcgcacgcaggcggtctgtcaagtcggatgtgaaatccccgggctcaacctgggaactgc
attcgaaactggcaggctagagtcttgtagaggggggtagaattccaggtgtagcggtga
aatgcgtagagatctggaggaataccggtggcgaaggcggccccctggacaaagactgac
gctcaggtgcgaaagcgtggggagcaaacaggattagataccctggtagtccacgccgta
aacgatgtcgacttggaggttgtgcccttgaggcgtggcttccggagctaacgcgttaag
tcgaccgcctggggagtacggccgcaaggttaaaactcaaatgaattgacgggggcccgc
acaagcggtggagcatgtggtttaattcgatgcaacgcgaagaaccttacctactcttga
catccagagaactttccagagatggattggtgccttcgggaactctgagacaggtgctgc
atggctgtcgtcagctcgtgttgtgaaatgttgggttaagtcccgcaacgagcgcaaccc
ttatcctttgttgccagcggttaggccgggaactcaaaggagactgccagtgataaactg
gaggaaggtggggatgacgtcaagtcatcatggcccttacgagtagggctacacacgtgc
tacaatggcgcatacaaagagaagcgacctcgcgagagcaagcggacctcataaagtgcg
tcgtagtccggattggagtctgcaactcgactccatgaagtcggaatcgctagtaatcgt
agatcagaatgctacggtgaatacgttcccgggccttgtacacaccgcccgtcacaccat
gggagtgggttgcaaaagaagtaggtagcttaaccttcgggagggcgcttaccactttgt
gattcatgactggggtg
>Enterobacter_quasiroggenkampii_PV259029.1
acgctggcggcaggcctaacacatgcaagtcgagcggcagcggaaagagcttgctctttg
ccggcgagcggcggacgggtgagtaatgtctgggaaactgcctgatggagggggataact
actggaaacggtagctaataccgcataacgtcgcaagaccaaagagggggaccttcgggc
ctcttgccatcagatgtgcccagatgggattagctagtaggtggggtaacggctcaccta
ggcgacgatccctagctggtctgagaggatgaccagccacactggaactgagacacggtc
cagactcctacgggaggcagcagtggggaatattgcacaatgggcgcaagcctgatgcag
ccatgccgcgtgtatgaagaaggccttcgggttgtaaagtactttcagcggggaggaagg
tgttgaggttaataacctcagcaattgacgttacccgcagaagaagcaccggctaactcc
gtgccagcagccgcggtaatacggagggtgcaagcgttaatcggaattactgggcgtaaa
gcgcacgcaggcggtctgtcaagtcggatgtgaaatccccgggctcaacctgggaactgc
attcgaaactggcaggctagagtcttgtagaggggggtagaattccaggtgtagcggtga
aatgcgtagagatctggaggaataccggtggcgaaggcggccccctggacaaagactgac
gctcaggtgcgaaagcgtggggagcaaacaggattagataccctggtagtccacgccgta
aacgatgtcgacttggaggttgtgcccttgaggcgtggcttccggagctaacgcgttaag
tcgaccgcctggggagtacggccgcaaggttaaaactcaaatgaattgacgggggcccgc
acaagcggtggagcatgtggtttaattcgatgcaacgcgaagaaccttacctactcttga
catccagagaactttccagagatggattggtgccttcgggaactctgagacaggtgctgc
atggctgtcgtcagctcgtgttgtgaaatgttgggttaagtcccgcaacgagcgcaaccc
ttatcctttgttgccagcggtccggccgggaactcaaaggagactgccagtgataaactg
gaggaaggtggggatgacgtcaagtcatcatggcccttacgagtagggctacacacgtgc
tacaatggcgcatacaaagagaagcgacctcgcgagagcaagcggacctcataaagtgcg
tcgtagtccggattggagtctgcaactcgactccatgaagtcggaatcgctagtaatcgt
agatcagaatgctacggtgaatacgttcccgggccttgtacacaccgcccgtcacaccat
gggagtgggttgcaaaagaagtaggtagcttaaccttcgggagggcgcttaccactttgt
gattcatgactggggtg
>Uncultured_organism_HQ747640.1
acgctggcggcaggcctaacacatgcaagtcgagcggcagcggaaagagcttgctctttg
ccggcgagcggcggacgggtgagtaatgtctgggaaactgcctgatggagggggataact
actggaaacggtagctaataccgcataacgtcgcaagaccaaagagggggaccttcgggc
ctcttgccatcagatgtgcccagatgggattagctagtaggtggggtaacggctcaccta
ggcgacgatccctagctggtctgagaggatgaccagccacactggaactgagacacggtc
cagactcctacgggaggcagcagtggggaatattgcacaatgggcgcaagcctgatgcag
ccatgccgcgtgtatgaagaaggccttcgggttgtaaagtactttcagcggggaggaagg
tgttgaggttaataacctcagcaattgacgttacccgcagaagaagcaccggctaactcc
gtgccagcagccgcggtaatacggagggtgcaagcgttaatcggaattactgggcgtaaa
gcgcacgcaggcggtctgtcaagtcggatgtgaaatccccgggctcaacctgggaactgc
attcgaaactggcaggctagagtcttgtagaggggggtagaattccaggtgtagcggtga
aatgcgtagagatctggaggaataccggtggcgaaggcggccccctggacaaagactgac
gctcaggtgcgaaagcgtggggagcaaacaggattagataccctggtagtccacgccgta
aacgatgtcgacttggaggttgtgcccttgaggcgtggcttccggagctaacgcgttaag
tcgaccgcctggggagtacggccgcaaggttaaaactcaaatgaattgacgggggcccgc
acaagcggtggagcatgtggtttaattcgatgcaacgcgaagaaccttacctactcttga
catccagagaactttccagagatggattggtgccttcgggaactctgagacaggtgctgc
atggttgtcgtcagctcgtgttgtgaaatgttgggttaagtcccgcaacgagcgcaaccc
ttatcctttgttgccagcggttaggccgggaactcaaaggagactgccagtgataaactg
gaggaaggtggggatgacgtcaagtcatcatggcccttacgagtagggctacacacgtgc
tacaatggcgcatacaaagaggagcgacctcgcgagagcaagcggacctcataaagtgcg
tcgtagtccggattggagtctgcaactcgactccatgaagtcggaatcgctagtaatcgt
agatcagaatgctacggtgaatacgttcccgggccttgtacacaccgcccgtcacaccat
gggagtgggttgcaaaagaagtaggtagcttaaccttcgggagggcgcttaccactttgt
gattcatgactggggtg
>Enterobacter_sp._MF125281.1
acgctggcggcaggcctaacacatgcaagtcgagcggcagcggaaagagcttgctctttg
ccggcgagcggcggacgggtgagtaatgtctgggaaactgcctgatggagggggataact
actggaaacggtagctaataccgcataacgtcgcaagaccaaagagggggaccttcgggc
ctcttgccatcagatgtgcccagatgggattagctagtaggtggggtaacggctcaccta
ggcgacgatccctagctggtctgagaggatgaccagccacactggaactgagacacggtc
cagactcctacgggaggcagcagtggggaatattgcacaatgggcgcaagcctgatgcag
ccatgccgcgtgtatgaagaaggccttcgggttgtaaagtactttcagcggggaggaagg
cgttgaggttaataacctcagcgattgacgttacccgcagaagaagcaccggctaactcc
gtgccagcagccgcggtaatacggagggtgcaagcgttaatcggaattactgggcgtaaa
gcgcacgcaggcggtctgtcaagtcggatgtgaaatccccgggctcaacctgggaactgc
attcgaaactggcaggctagagtcttgtagaggggggtagaattccaggtgtagcggtga
aatgcgtagagatctggaggaataccggtggcgaaggcggccccctggacaaagactgac
gctcaggtgcgaaagcgtggggagcaaacaggattagataccctggtagtccacgccgta
aacgatgtcgacttggaggttgtgcccttgaggcgtggcttccggagctaacgcgttaag
tcgaccgcctggggagtacggccgcaaggttaaaactcaaatgaattgacgggggcccgc
acaagcggtggagcatgtggtttaattcgatgcaacgcgaagaaccttacctactcttga
catccagagaactttccagagatggattggtgccttcgggaactctgagacaggtgctgc
atggctgtcgtcagctcgtgttgtgaaatgttgggttaagtcccgcaacgagcgcaaccc
ttatcctttgttgccagcggttaggccgggaactcaaaggagactgccagtgataaactg
gaggaaggtggggatgacgtcaagtcatcatggcccttacgagtagggctacacacgtgc
tacaatggcgcatacaaagagaagcgacctcgcgagagcaagcggacctcataaagtgcg
tcgtagtccggattggagtctgcaactcgactccatgaagtcggaatcgctagtaatcgt
agatcagaatgctacggtgaatacgttcccgggccttgtacacaccgcccgtcacaccat
gggagtgggttgcaaaagaagtaggtagcttaaccttcgggagggcgcttaccactttgt
gattcatgactggggtg
>Enterobacter_ludwigii_MT180566.1
acgctggcggcaggcctaacacatgcaagtcgagcggcagcggaaagagcttgctctttg
ccggcgagcggcggacgggtgagtaatgtctgggaaactgcctgatggagggggataact
actggaaacggtagctaataccgcataacgtcgcaagaccaaagagggggaccttcgggc
ctcttgccatcagatgtgcccagatgggattagctagtaggtggggtaacggctcaccta
ggcgacgatccctagctggtctgagaggatgaccagccacactggaactgagacacggtc
cagactcctacgggaggcagcagtggggaatattgcacaatgggcgcaagcctgatgcag
ccatgccgcgtgtatgaagaaggccttcgggttgtaaagtactttcagcggggaggaagg
tgttgaggttaataacctcagcaattgacgttacccgcagaagaagcaccggctaactcc
gtgccagcagccgcggtaatacggagggtgcaagcgttaatcggaattactgggcgtaaa
gcgcacgcaggcggtctgtcaagtcggatgtgaaatccccgggctcaacctgggaactgc
attcgaaactggcaggctagagtcttgtagaggggggtagaattccaggtgtagcggtga
aatgcgtagagatctggaggaataccggtggcgaaggcggccccctggacaaagactgac
gctcaggtgcgaaagcgtggggagcaaacaggattagataccctggtagtccacgccgta
aacgatgtcgacttggaggttgtgcccttgaggcgtggcttccggagctaacgcgttaag
tcgaccgcctggggagtacggccgcaaggttaaaactcaaatgaattgacgggggcccgc
acaagcggtggagcatgtggtttaattcgatgcaacgcgaagaaccttacctactcttga
catccagagaactttccagagatggattggtgccttcgggaactctgagacaggtgctgc
atggctgtcgtcagctcgtgttgtgaaatgttgggttaagtcccgcaacgagcgcaaccc
ttatcctttgttgccagcggttcggccgggaactcaaaggagactgccagtgataaactg
gaggaaggtggggatgacgtcaagtcatcatggcccttacgagtagggctacacacgtgc
tacaatggcgcatacaaagagaagcgacctcgcgagagcaagcggacctcataaagtgcg
tcgtagtccggattggagtctgcaactcgactccatgaagtcggaatcgctagtaatcgt
agatcagaatgctacggtgaatacgttcccgggccttgtacacaccgcccgtcacaccat
gggagtgggttgcaaaagaagtaggtagcttaaccttcgggagggcgcttaccactttgt
gattcatgactggggtg
>Enterobacter_sp._LC133614.2
acgctggcggcaggcctaacacatgcaagtcgagcggcagcgsaaagagcttgctytttg
cygrcgagcggcggacgggtgagtaatgtctgggaaactgcctgatggagggggataact
actggaaacggtagctaataccgcataacgtcgcaagaccaaagagggggaccttcgggc
ctcttgccatcagatgtgcccagatgggattagctagtaggtggggtaacggctcaccta
ggcgacgatccctagctggtctgagaggatgaccagccacactggaactgagacacggtc
cagactcctacgggaggcagcagtggggaatattgcacaatgggcgcaagcctgatgcag
ccatgccgcgtgtatgaagaaggccttcgggttgtaaagtactttcagcggggaggaagg
tgttgaggttaataacctcagcaattgacgttacccgcagaagaagcaccggctaactcc
gtgccagcagccgcggtaatacggagggtgcaagcgttaatcggaattactgggcgtaaa
gcgcacgcaggcggtctgtcaagtcggatgtgaaatccccgggctcaacctgggaactgc
attcgaaactggcaggctagagtcttgtagaggggggtagaattccaggtgtagcggtga
aatgcgtagagatctggaggaataccggtggcgaaggcggccccctggacaaagactgac
gctcaggtgcgaaagcgtggggagcaaacaggattagataccctggtagtccacgccgta
aacgatgtcgacttggaggttgtgcccttgaggcgtggcttccggagctaacgcgttaag
tcgaccgcctggggagtacggccgcaaggttaaaactcaaatgaattgacgggggcccgc
acaagcggtggagcatgtggtttaattcgatgcaacgcgaagaaccttacctactcttga
catccagagaactttccagagatggattggtgccttcgggaactctgagacaggtgctgc
atggctgtcgtcagctcgtgttgtgaaatgttgggttaagtcccgcaacgagcgcaaccc
ttatcctttgttgccagcggttaggccgggaactcaaaggagactgccagtgataaactg
gaggaaggtggggatgacgtcaagtcatcatggcccttacgagtagggctacacacgtgc
tacaatggcgcatacaaagagaagcgacctcgcgagagcaagcggacctcataaagtgcg
tcgtagtccggattggagtctgcaactcgactccatgaagtcggaatcgctagtaatcgt
agatcagaatgctacggtgaatacgttcccgggccttgtacacaccgcccgtcacaccat
gggagtgggttgcaaaagaagtaggtagcttaaccttcgggagggcgcttaccactttgt
gattcatgactggggtg
>Enterobacter_cloacae_OQ568648.1
acgctggcggcaggcctaacacatgcaagtcgagcggcagcggaaagagcttgctctttg
ccggcgagcggcggacgggtgagtaatgtctgggaaactgcctgatggagggggataact
actggaaacggtagctaataccgcataacgtcgcaagaccaaagagggggaccttcgggc
ctcttgccatcagatgtgcccagatgggattagctagtaggtggggtaacggctcaccta
ggcgacgatccctagctggtctgagaggatgaccagccacactggaactgagacacggtc
cagactcctacgggaggcagcagtggggaatattgcacaatgggcgcaagcctgatgcag
ccatgccgcgtgtatgaagaaggccttcgggttgtaaagtactttcagcggggaggaagg
cggtgaggttaataacctcagcaattgacgttacccgcagaagaagcaccggctaactcc
gtgccagcagccgcggtaatacggagggtgcaagcgttaatcggaattactgggcgtaaa
gcgcacgcaggcggtctgtcaagtcggatgtgaaatccccgggctcaacctgggaactgc
attcgaaactggcaggctagagtcttgtagaggggggtagaattccaggtgtagcggtga
aatgcgtagagatctggaggaataccggtggcgaaggcggccccctggacaaagactgac
gctcaggtgcgaaagcgtggggagcaaacaggattagataccctggtagtccacgccgta
aacgatgtcgacttggaggttgtgcccttgaggcgtggcttccggagctaacgcgttaag
tcgaccgcctggggagtacggccgcaaggttaaaactcaaatgaattgacgggggcccgc
acaagcggtggagcatgtggtttaattcgatgcaacgcgaagaaccttacctactcttga
catccagagaactttccagagatggattggtgccttcgggaactctgagacaggtgctgc
atggctgtcgtcagctcgtgttgtgaaatgttgggttaagtcccgcaacgagcgcaaccc
ttatcctttgttgccagcggttcggccgggaactcaaaggagactgccagtgataaactg
gaggaaggtggggatgacgtcaagtcatcatggcccttacgagtagggctacacacgtgc
tacaatggcgcatacaaagagaagcgacctcgcgagagcaagcggacctcataaagtgcg
tcgtagtccggattggagtctgcaactcgactccatgaagtcggaatcgctagtaatcgt
agatcagaatgctacggtgaatacgttcccgggccttgtacacaccgcccgtcacaccat
gggagtgggttgcaaaagaagtaggtagcttaaccttcgggagggcgcttaccactttgt
gattcatgactggggtg
>Pantoea_sp._AB795554.1
acgctggcggcaggcctaacacatgcaagtcgagcggcagcggaaagagcttgctctttg
ccggcgagcggcggacgggtgagtaatgtctgggaaactgcctgatggagggggataact
actggaaacggtagctaataccgcataacgtcgcaagaccaaagagggggaccttcgggc
ctcttgccatcagatgtgcccagatgggattagctagtaggtggggtaacggctcaccta
ggcgacgatccctagctggtctgagaggatgaccagccacactggaactgagacacggtc
cagactcctacgggaggcagcagtggggaatattgcacaatgggcgcaagcctgatgcag
ccatgccgcgtgtatgaagaaggccttcgggttgtaaagtactttcagcggggaggaagg
tgataaggttaataacctcagcaattgacgttacccgcagaagaagcaccggctaactcc
gtgccagcagccgcggtaatacggagggtgcaagcgttaatcggaattactgggcgtaaa
gcgcacgcaggcggtctgtcaagtcggatgtgaaatccccgggctcaacctgggaactgc
attcgaaactggcaggctagagtcttgtagaggggggtagaattccaggtgtagcggtga
aatgcgtagagatctggaggaataccggtggcgaaggcggccccctggacaaagactgac
gctcaggtgcgaaagcgtggggagcaaacaggattagataccctggtagtccacgccgta
aacgatgtcgacttggaggttgtgcccttgaggcgtggcttccggagctaacgcgttaag
tcgaccgcctggggagtacggccgcaaggttaaaactcaaatgaattgacgggggcccgc
acaagcggtggagcatgtggtttaattcgatgcaacgcgaagaaccttacctactcttga
catccagagaactttccagagatggattggtgccttcgggaactctgagacaggtgctgc
atggctgtcgtcagctcgtgttgtgaaatgttgggttaagtcccgcaacgagcgcaaccc
ttatcctttgttgccagcggttcggccgggaactcaaaggagactgccagtgataaactg
gaggaaggtggggatgacgtcaagtcatcatggcccttacgagtagggctacacacgtgc
tacaatggcgcatacaaagagaagcgacctcgcgagagcaagcggacctcataaagtgcg
tcgtagtccggattggagtctgcaactcgactccatgaagtcggaatcgctagtaatcgt
agatcagaatgctacggtgaatacgttcccgggccttgtacacaccgcccgtcacaccat
gggagtgggttgcaaaagaagtaggtagcttaaccttcgggagggcgcttaccactttgt
gattcatgactggggtg
>Enterobacter_ludwigii_KR476387.1
acgctggcggcaggcctaacacatgcaagtcgagcggcagcggaaagagcttgctctttg
ccggcgagcggcggacgggtgagtaatgtctgggaaactgcctgatggagggggataact
actggaaacggtagctaataccgcataacgtcgcaagaccaaagagggggaccttcgggc
ctcttgccatcagatgtgcccagatgggattagctagtaggtggggtaacggctcaccta
ggcgacgatccctagctggtctgagaggatgaccagccacactggaactgagacacggtc
cagactcctacgggaggcagcagtggggaatattgcacaatgggcgcaagcctgatgcag
ccatgccgcgtgtatgaagaaggccttcgggttgtaaagtactttcagcggggaggaagg
cggtgaggttaataacctcagcaattgacgttacccgcagaagaagcaccggctaactcc
gtgccagcagccgcggtaatacggagggtgcaagcgttaatcggaattactgggcgtaaa
gcgcacgcaggcggtctgtcaagtcggatgtgaaatccccgggctcaacctgggaactgc
attcgaaactggcaggctagagtcttgtagaggggggtagaattccaggtgtagcggtga
aatgcgtagagatctggaggaataccggtggcgaaggcggccccctggacaaagactgac
gctcaggtgcgaaagcgtggggagcaaacaggattagataccctggtagtccacgccgta
aacgatgtcgacttggaggttgtgcccttgaggcgtggcttccggagctaacgcgttaag
tcgaccgcctggggagtacggccgcaaggttaaaactcaaatgaattgacgggggcccgc
acaagcggtggagcatgtggtttaattcgatgcaacgcgaagaaccttacctactcttga
catccagagaactttccagagatggattggtgccttcgggaactctgagacaggtgctgc
atggctgtcgtcagctcgtgttgtgaaatgttgggttaagtcccgcaacgagcgcaaccc
ttatcctttgttgccagcggttcggccgggaactcaaaggagactgccagtgataaactg
gaggaaggtggggatgacgtcaagtcatcatggcccttacgagtagggctacacacgtgc
tacaatggcgcatacaaagagaagcgacctcgcgagagcaagcggacctcataaagtgcg
tcgtagtccggattggagtctgcaactcgactccatgaagtcggaatcgctagtaatcgt
agatcagaatgctacggtgaatacgttcccgggccttgtacacaccgcccgtcacaccat
gggagtgggttgcaaaagaagtaggtagcttaaccttcgggagggcgcttaccactttgt
gattcatgactggggtg
>Uncultured_bacterium_JQ940247.1
acgctggcggcaggcctaacacatgcaagtcgagcggcagcggaaagagcttgctctttg
ccggcgagcggcggacgggtgagtaatgtctgggaaactgcctgatggagggggataact
actggaaacggtagctaataccgcataacgtcgcaagaccaaagagggggaccttcgggc
ctcttgccatcagatgtgcccagatgggattagctagtaggtggggtaacggctcaccta
ggcgacgatccctagctggtctgagaggatgaccagccacactggaactgagacacggtc
cagactcctacgggaggcagcagtggggaatattgcacaatgggcgcaagcctgatgcag
ccatgccgcgtgtatgaagaaggccttcgggttgtaaagtactttcagcggggaggaagg
cgttgaggttaataacctcagcgattgacgttacccgcagaagaagcaccggctaactcc
gtgccagcagccgcggtaatacggagggtgcaagcgttaatcggaattactgggcgtaaa
gcgcacgcaggcggtctgtcaagtcggatgtgaaatccccgggctcaacctgggaactgc
attcgaaactggcaggctagagtcttgtagaggggggtagaattccaggtgtagcggtga
aatgcgtagagatctggaggaataccggtggcgaaggcggccccctggacaaagactgac
gctcaggtgcgaaagcgtggggagcaaacaggattagataccctggtagtccacgccgta
aacgatgtcgacttggaggttgtgcccttgaggcgtggcttccggagctaacgcgttaag
tcgaccgcctggggagtacggccgcaaggttaaaactcaaatgaattgacgggggcccgc
acaagcggtggagcatgtggtttaattcgatgcaacgcgaagaaccttacctactcttga
catccagagaactttccagagatggattggtgccttcgggaactctgagacaggtgctgc
atggctgtcgtcagctcgtgttgtgaaatgttgggttaagtcccgcaacgagcgcaaccc
ttatcctttgttgccagcggttaggccgggaactcaaaggagactgccagtgataaactg
gaggaaggtggggatgacgtcaagtcatcatggcccttacgagtagggctacacacgtgc
tacaatggcgcatacaaagagaagcgacctcgcgagagcaagcggacctcataaagtgcg
tcgtagtccggattggagtctgcaactcgactccatgaagtcggaatcgctagtaatcgt
agatcagaatgctacggtgaatacgttcccgggccttgtatacaccgcccgtcacaccat
gggagtgggttgcaaaagaagtaggtagcttaaccttcgggagggcgcttaccactttgt
gattcatgactggggtg
>Enterobacter_tabaci_KP990658.1
acgctggcggcaggcctaacacatgcaagtcgagcggcagcgggaagagcttgctctttg
ccggcgagcggcggacgggtgagtaatgtctgggaaactgcctgatggagggggataact
actggaaacggtagctaataccgcataacgtcgcaagaccaaagagggggaccttcgggc
ctcttgccatcagatgtgcccagatgggattagctagtaggtggggtaacggctcaccta
ggcgacgatccctagctgatctgagaggatgaccagccacactggaactgagacacggtc
cagactcctacgggaggcagcagtggggaatattgcacaatgggcgcaagcctgatgcag
ccatgccgcgtgtatgaagaaggccttcgggttgtaaagtactttcagcggggaggaagg
tgttgaggttaataacctcagcaattgacgttacccgcagaagaagcaccggctaactcc
gtgccagcagccgcggtaatacggagggtgcaagcgttaatcggaattactgggcgtaaa
gcgcacgcaggcggtctgtcaagtcggatgtgaaatccccgggctcaacctgggaactgc
attcgaaactggcaggctagagtcttgtagaggggggtagaattccaggtgtagcggtga
aatgcgtagagatctggaggaataccggtggcgaaggcggccccctggacaaagactgac
gctcaggtgcgaaagcgtggggagcaaacaggattagataccctggtagtccacgccgta
aacgatgtcgacttggaggttgtgcccttgaggcgtggcttccggagctaacgcgttaag
tcgaccgcctggggagtacggccgcaaggttaaaactcaaatgaattgacgggggcccgc
acaagcggtggagcatgtggtttaattcgatgcaacgcgaagaaccttacctactcttga
catccagagaactttccagagatggattggtgccttcgggaactctgagacaggtgctgc
atggctgtcgtcagctcgtgttgtgaaatgttgggttaagtcccgcaacgagcgcaaccc
ttatcctttgttgccagcggttcggccgggaactcaaaggagactgccagtgataaactg
gaggaaggtggggatgacgtcaagtcatcatggcccttacgagtagggctacacacgtgc
tacaatggcgcatacaaagagaagcgacctcgcgagagcaagcggacctcataaagtgcg
tcgtagtccggattggagtctgcaactcgactccatgaagtcggaatcgctagtaatcgt
agatcagaatgctacggtgaatacgttcccgggccttgtacacaccgcccgtcacaccat
gggagtgggttgcaaaagaagtaggtagcttaaccttcgggagggcgcttaccactttgt
gattcatgactggggtg
>Enterobacter_sp._OK039347.1
acgctggcggcaggcctaacacatgcaagtcgagcggcagcggaaagagcttgctctttg
ccggcgagcggcggacgggtgagtaatgtctgggaaactgcctgatggagggggataact
actggaaacggtagctaataccgcataacgtcgcaagaccaaagagggggaccttcgggc
ctcttgccatcagatgtgcccagatgggattagctagtaggtggggtaacggctcaccta
ggcgacgatccctagctggtctgagaggatgaccagccacactggaactgagacacggtc
cagactcctacgggaggcagcagtggggaatattgcacaatgggcgcaagcctgatgcag
ccatgccgcgtgtatgaagaaggccttcgggttgtaaagtactttcagcggggaggaagg
tgttgaggttaataacctcagcaattgacgttacccgcagaagaagcaccggctaactcc
gtgccagcagccgcggtaatacggagggtgcaagcgttaatcggaattactgggcgtaaa
gcgcacgcaggcggtctgtcaagtcggatgtgaaatccccgggctcaacctgggaactgc
attcgaaactggcaggctagagtcttgtagaggggggtagaattccaggtgtagcggtga
aatgcgtagagatctggaggaataccggtggcgaaggcggccccctggacaaagactgac
gctcaggtgcgaaagcgtggggagcaaacaggattagataccctggtagtccacgccgta
aacgatgtcgacttggaggttgtgcccttgaggcgtggcttccggagctaacgcgttaag
tcgaccgcctggggagtacggccgcaaggttaaaactcaaatgaattgacgggggcccgc
acaagcggtggagcatgtggtttaattcgatgcaacgcgaagaaccttacctactcttga
catccagagaactttccagagatggattggtgccttcgggaactctgagacaggtgctgc
atggctgtcgtcagctcgtgttgtgaaatgttgggttaagtcccgcaacgagcgcaaccc
ttatcctttgttgccagcggtccggccgggaactcaaaggagactgccagtgataaactg
gaggaaggtggggatgacgtcaagtcatcatggcccttacgagtagggctacacacgtgc
tacaatggcgcatacaaagagaagcgacctcgcgagagcaagcggacctcataaagtgcg
tcgtagtccggattggagtctgcaactcgactccatgaagtcggaatcgctagtaatcgt
agatcagaatgctacggtgaatacgttcccgggccttgtacacaccgcccgtcacaccat
gggagtgggttgcaaaagaagtaggtagcttaaccttcgggagggcgcttaccactttgt
gattcatgactggggtg
>Enterobacter_sp._FJ472852.1
acgctggcggcaggcctaacacatgcaagtcgagcggcagcggaaagagcttgctctttg
ccggcgagcggcggacgggtgagtaatgtctgggaaactgcctgatggagggggataact
actggaaacggtagctaataccgcataacgtcgcaagaccaaagagggggaccttcgggc
ctcttgccatcagatgtgcccagatgggattagctagtaggtggggtaacggctcaccta
ggcgacgatccctagctggtctgagaggatgaccagccacactggaactgagacacggtc
cagactcctacgggaggcagcagtggggaatattgcacaatgggcgcaagcctgatgcag
ccatgccgcgtgtatgaagaaggccttcgggttgtaaagtactttcagcggggaggaagg
tgctgaggttaataacctcagcaattgacgttacccgcagaagaagcaccggctaactcc
gtgccagcagccgcggtaatacggagggtgcaagcgttaatcggaattactgggcgtaaa
gcgcacgcaggcggtctgtcaagtcggatgtgaaatccccgggctcaacctgggaactgc
attcgaaactggcaggctagagtcttgtagaggggggtagaattccaggtgtagcggtga
aatgcgtagagatctggaggaataccggtggcgaaggcggccccctggacaaagactgac
gctcaggtgcgaaagcgtggggagcaaacaggattagataccctggtagtccacgccgta
aacgatgtcgacttggaggttgtgcccttgaggcgtggcttccggagctaacgcgttaag
tcgaccgcctggggagtacggccgcaaggttaaaactcaaatgaattgacgggggcccgc
acaagcggtggagcatgtggtttaattcgatgcaacgcgaagaaccttacctactcttga
catccagagaacttnncagagatgnnttggtgccttcgggaactctgagacaggtgctgc
atggctgtcgtcagctcgtgttgtgaaatgttgggttaagtcccgcaacgagcgcaaccc
ttatcctttgttgccagcggttaggccgggaactcaaaggagactgccagtgataaactg
gaggaaggtggggatgacgtcaagtcatcatggcccttacgagtagggctacacacgtgc
tacaatggcgcatacaaagagaagcgacctcgcgagagcaagcggacctcataaagtgcg
tcgtagtccggattggagtctgcaactcgactccatgaagtcggaatcgctagtaatcgt
agatcagaatgctacggtgaatacgttcccgggccttgtacacaccgcccgtcacaccat
gggagtgggttgcaaaagaagtaggtagcttaaccttcgggagggcgcttaccactttgt
gattcatgactggggtg
>Enterobacter_mori_OP986239.1
acgctggcggcaggcctaacacatgcaagtcgagcggcagcggaaagagcttgctctttg
ccggcgagcggcggacgggtgagtaatgtctgggaaactgcctgatggagggggataact
actggaaacggtagctaataccgcataacgtcgcaagaccaaagagggggaccttcgggc
ctcttgccatcagatgtgcccagatgggattagctagtaggtggggtaacggctcaccta
ggcgacgatccctagctggtctgagaggatgaccagccacactggaactgagacacggtc
cagactcctacgggaggcagcagtggggaatattgcacaatgggcgcaagcctgatgcag
ccatgccgcgtgtatgaagaaggccttcgggttgtaaagtactttcagcggggaggaagg
tgttgaggttaataacctcagcaattgacgttacccgcagaagaagcaccggctaactcc
gtgccagcagccgcggtaatacggagggtgcaagcgttaatcggaattactgggcgtaaa
gcgcacgcaggcggtctgtcaagtcggatgtgaaatccccgggctcaacctgggaactgc
attcgaaactggcaggctagagtcttgtagaggggggtagaattccaggtgtagcggtga
aatgcgtagagatctggaggaataccggtggcgaaggcggccccctggacaaagactgac
gctcaggtgcgaaagcgtggggagcaaacaggattagataccctggtagtccacgccgta
aacgatgtcgacttggaggttgtgcccttgaggcgtggcttccggagctaacgcgttaag
tcgaccgcctggggagtacggccgcaaggttaaaactcaaatgaattgacgggggcccgc
acaagcggtggagcatgtggtttaattcgatgcaacgcgaagaaccttacctactcttga
catccagagaacttagcagagatgctttggtgccttcgggaactctgagacaggtgctgc
atggctgtcgtcagctcgtgttgtgaaatgttgggttaagtcccgcaacgagcgcaaccc
ttatcctttgttgccagcggttaggccgggaactcaaaggagactgccagtgataaactg
gaggaaggtggggatgacgtcaagtcatcatggcccttacgagtagggctacacacgtgc
tacaatggcgcatacaaagagaagcgacctcgcgagagcaagcggacctcataaagtgcg
tcgtagtccggattggagtctgcaactcgactccatgaagtcggaatcgctagtaatcgt
agatcagaatgctacggtgaatacgttcccgggccttgtacacaccgcccgtcacaccat
gggagtgggttgcaaaagaagtaggtagcttaaccttcgggagggcgcttaccactttgt
gattcatgactggggtg
>Cedecea_davisae_MW898665.1
acgctggcggcaggcctaacacatgcaagtcgagcggcagcgggaagagcttgctctttg
ccggcgagcggcggacgggtgagtaatgtctgggaaactgcctgatggagggggataact
actggaaacggtagctaataccgcataacgtcgcaagaccaaagagggggaccttcgggc
ctcttgccatcagatgtgcccagatgggattagctagtaggtggggtaatggctcaccta
ggcgacgatccctagctggtctgagaggatgaccagccacactggaactgagacacggtc
cagactcctacgggaggcagcagtggggaatattgcacaatgggcgcaagcctgatgcag
ccatgccgcgtgtatgaagaaggccttcgggttgtaaagtactttcagcggggaggaagg
tgttgaggttaataacctcagcaattgacgttacccgcagaagaagcaccggctaactcc
gtgccagcagccgcggtaatacggagggtgcaagcgttaatcggaattactgggcgtaaa
gcgcacgcaggcggtctgtcaagtcggatgtgaaatccccgggctcaacctgggaactgc
attcgaaactggcaggctagagtcttgtagaggggggtagaattccaggtgtagcggtga
aatgcgtagagatctggaggaataccggtggcgaaggcggccccctggacaaagactgac
gctcaggcgcgaaagcgtggggagcaaacaggattagataccctggtagtccacgccgta
aacgatgtcgacttggaggttgtgcccttgaggcgtggcttccggagctaacgcgttaag
tcgaccgcctggggagtgcggccgcaaggttaaaactcaaatgaattgacgggggcccgc
acaagcggtggagcatgtggtttaattcgatgcaacgcgaagaaccttacctactcttga
catccagagaactttccagagatggattggtgccttcgggaactctgagacaggtgctgc
atggctgtcgtcagctcgtgttgtgaaatgttgggttaagtcccgcaacgagcgcaaccc
ttatcctttgttgccagcggttaggccgggaactcaaaggagactgccagtgataaactg
gaggaaggtggggatgacgtcaagtcatcatggcccttacgagtagggctacacacgtgc
tacaatggcgcatacaaagagaagcgacctcgcgagagcaagcggacctcataaagtgcg
tcgtagtccggattggagtctgcaactcgactccatgaagtcggaatcgctagtaatcgt
agatcagaatgctacggtgaatacgttcccgggccttgtacacaccgcccgtcacaccat
gggagtgggttgcaaaagaagtaggtagcttaaccttcgggagggcgcttaccactttgt
gattcatgactggggtg
>Enterobacter_ludwigii_MT613360.1
acgctggcggcaggcctaacacatgcaagtcgagcggcagcggaaagagcttgctctttg
ccggcgagcggcggacgggtgagtaatgtctgggaaactgcctgatggagggggataact
actggaaacggtagctaataccgcataacgtcgcaagaccaaagagggggaccttcgggc
ctcttgccatcagatgtgcccagatgggattagctagtaggtggggtaacggctcaccta
ggcgacgatccctagctggtctgagaggatgaccagccacactggaactgagacacggtc
cagactcctacgggaggcagcagtggggaatattgcacaatgggcgcaagcctgatgcag
ccatgccgcgtgtatgaagaaggccttcgggttgtaaagtactttcagcggggaggaagg
cgttgaggttaataacctcagcgattgacgttacccgcagaagaagcaccggctaactcc
gtgccagcagccgcggtaatacggagggtgcaagcgttaatcggaattactgggcgtaaa
gcgcacgcaggcggtctgtcaagtcggatgtgaaatccccgggctcaacctgggaactgc
attcgaaactggcaggctagagtcttgtagaggggggtagaattccaggtgtagcggtga
aatgcgtagagatctggaggaataccggtggcgaaggcggccccctggacaaagactgac
gctcaggtgcgaaagcgtggggagcaaacaggattagataccctggtagtccacgccgta
aacgatgtcgacttggaggttgtgcccttgaggcgtggcttccggagctaacgcgttaag
tcgaccgcctggggagtacggccgcaaggttaaaactcaaatgaattgacgggggcccgc
acaagcggtggagcatgtggtttaattcgatgcaacgcgaagaaccttacctactcttga
catccagagaactttccagagatggattggtgccttcgggaactctgagacaggtgctgc
atggctgtcgtcagctcgtgttgtgaaatgttgggttaagtcccgcaacgagcgcaaccc
ttatcctttgttgccagcggtccggccgggaactcaaaggagactgccagtgataaactg
gaggaaggtggggatgacgtcaagtcatcatggcccttacgagtagggctacacacgtgc
tacaatggcgcatacaaagagaagcgacctcgcgagagcaagcggacctcataaagtgcg
tcgtagtccggattggagtctgcaactcgactccatgaagtcggaatcgctagtaatcgt
agatcagaatgctacggtgaatacgttcccgggccttgtacacaccgcccgtcacaccat
gggagtgggttgcaaaagaagtaggtagcttaaccttcgggagggcgcttaccactttgt
gattcatgactggggtg
>Enterobacter_sp._GQ478258.1
acgctggcggcaggcctaacacatgcaagtcgagcggcagcggaaagagcttgctctttg
ccggcgagcggcggacgggtgagtaatgtctgggaaactgcctgatggagggggataact
actggaaacggtagctaataccgcataatgtcgcaagaccaaagagggggaccttcgggc
ctcttgccatcagatgtgcccagatgggattagctagtaggtggggtaacggctcaccta
ggcgacgatccctagctggtctgagaggatgaccagccacactggaactgagacacggtc
cagactcctacgggaggcagcagtggggaatattgcacaatgggcgcaagcctgatgcag
ccatgccgcgtgtatgaagaaggccttcgggttgtaaagtactttcagcggggaggaagg
tgctgaggttaataacctcagcaattgacgttacccgcagaagaagcaccggctaactcc
gtgccagcagccgcggtaatacggagggtgcaagcgttaatcggaattactgggcgtaaa
gcgcacgcaggcggtctgtcaagtcggatgtgaaatccccgggctcaacctgggaactgc
attcgaaactggcaggctagagtcttgtagaggggggtagaattccaggtgtagcggtga
aatgcgtagagatctggaggaataccggtggcgaaggcggccccctggacaaagactgac
gctcaggtgcgaaagcgtggggagcaaacaggattagataccctggtagtccacgccgta
aacgatgtcgactgggaggttgtgcccttgaggcgtggcttccggagctaacgcgttaag
tcgaccgcctggggagtacggccgcaaggttaaaactcaaatgaattgacgggggcccgc
acaagcggtggagcatgtggtttaattcgatgcaacgcgaagaaccttacctactcctga
catccagagaactttccagagatggattggtgccttcgggaactctgagacaggtgctgc
atggctgtcgtcagctcgtgttgtgaaatgttgggttaagtcccgcaacgagcgcaaccc
ttatcctttgttgccagcggttaggccgggaactcaaaggagactgccagtgataaactg
gaggaaggtggggatgacgtcaagtcatcatggcccttacgagtagggctacacacgtgc
tacaatggcgcatacaaagagaagcgacctcgcgagagcaagcggacctcataaagtgcg
tcgtagtccggattggagtctgcaactcgactccatgaagtcggaatcgctagtaatcgt
agatcagaatgctacggtgaatacgttcccgggccttgtacacaccgcccgtcacaccat
gggagtgggttgcaaaagaagtaggtagcttaaccttcgggagggcgcttaccactttgt
gattcatgactggggtg
>Enterobacter_tabaci_MK641315.1
acgctggcggcaggcctaacacatgcaagtcgagcggcagcggaaagagcttgctctttg
ccggcgagcggcggacgggtgagtaatgtctgggaaactgcctgatggagggggataact
actggaaacggtagctaataccgcataacgtcgcaagaccaaagagggggaccttcgggc
ctcttgccatcagatgtgcccagatgggattagctagtaggtggggtaacggctcaccta
ggcgacgatccctagctggtctgagaggatgaccagccacactggaactgagacacggtc
cagactcctacgggaggcagcagtggggaatattgcacaatgggcgcaagcctgatgcag
ccatgccgcgtgtatgaagaaggccttcgggttgtaaagtactttcagcggggaggaagg
cgttgaggttaataacctcagcgattgacgttacccgcagaagaagcaccggctaactcc
gtgccagcagccgcggtaatacggagggtgcaagcgttaatcggaattactgggcgtaaa
gcgcacgcaggcggtctgtcaagtcggatgtgaaatccccgggctcaacctgggaactgc
attcgaaactggcaggctagagtcttgtagaggggggtagaattccaggtgtagcggtga
aatgcgtagagatctggaggaataccggtggcgaaggcggccccctggacaaagactgac
gctcaggtgcgaaagcgtggggagcaaacaggattagataccctggtagtccacgccgta
aacgatgtcgacttggaggttgtgcccttgaggcgtggcttccggagctaacgcgttaag
tcgaccgcctggggagtacggccgcaaggttaaaactcaaatgaattgacgggggcccgc
acaagcggtggagcatgtggtttaattcgatgcaacgcgaagaaccttacctactcttga
catccagagaactttccagagatggattggtgccttcgggaactctgagacaggtgctgc
atggctgtcgtcagctcgtgttgtgaaatgttgggttaagtcccgcaacgagcgcaaccc
ttatcctttgttgccagcggtccggccgggaactcaaaggagactgccagtgataaactg
gaggaaggtggggatgacgtcaagtcatcatggcccttacgagtagggctacacacgtgc
tacaatggcgcatacaaagagaagcgacctcgcgagagcaagcggacctcataaagtgcg
tcgtagtccggattggagtctgcaactcgactccatgaagtcggaatcgctagtaatcgt
agatcagaatgctacggtgaatacgttcccgggccttgtacacaccgcccgtcacaccat
gggagtgggttgcaaaagaagtaggtagcttaaccttcgggagggcgcttaccactttgt
gattcatgactggggtg
>Enterobacter_mori_MT239536.1
acgctggcggcaggcctaacacatgcaagtcgagcggcagcggaaagagcttgctctttg
ccggcgagcggcggacgggtgagtaatgtctgggaaactgcctgatggagggggataact
actggaaacggtagctaataccgcataacgtcgcaagaccaaagagggggaccttcgggc
ctcttgccatcagatgtgcccagatgggattagctagtaggtggggtaacggctcaccta
ggcgacgatccctagctggtctgagaggatgaccagccacactggaactgagacacggtc
cagactcctacgggaggcagcagtggggaatattgcacaatgggcgcaagcctgatgcag
ccatgccgcgtgtatgaagaaggccttcgggttgtaaagtactttcagcggggaggaagg
tgctgaggttaataacctcagcaattgacgttacccgcagaagaagcaccggctaactcc
gtgccagcagccgcggtaatacggagggtgcaagcgttaatcggaattactgggcgtaaa
gcgcacgcaggcggtctgtcaagtcggatgtgaaatccccgggctcaacctgggaactgc
attcgaaactggcaggctagagtcttgtagaggggggtagaattccaggtgtagcggtga
aatgcgtagagatctggaggaataccggtggcgaaggcggccccctggacaaagactgac
gctcaggtgcgaaagcgtggggagcaaacaggattagataccctggtagtccacgccgta
aacgatgtcgacttggaggttgtgcccttgaggcgtggcttccggagctaacgcgttaag
tcgaccgcctggggagtacggccgcaaggttaaaactcaaatgaattgacgggggcccgc
acaagcggtggagcatgtggtttaattcgatgcaacgcgaagaaccttacctactcttga
catccagagaactttccagagatggattggtgccttcgggagctctgagacaggtgctgc
atggctgtcgtcagctcgtgttgtgaaatgttgggttaagtcccgcaacgagcgcaaccc
ttatcctttgttgccagcggtccggccgggaactcaaaggagactgccagtgataaactg
gaggaaggtggggatgacgtcaagtcatcatggcccttacgagtagggctacacacgtgc
tacaatggcgcatacaaagagaagcgacctcgcgagagcaagcggacctcataaagtgcg
tcgtagtccggattggagtctgcaactcgactccatgaagtcggaatcgctagtaatcgt
agatcagaatgctacggtgaatacgttcccgggccttgtacacaccgcccgtcacaccat
gggagtgggttgcaaaagaagtaggtagcttaaccttcgggagggcgcttaccactttgt
gattcatgactggggtg
>Uncultured_Enterobacter_JF703626.1
acgctggcggcaggcctaacacatgcaagtcgagcggcagcggaaagagcttgctctttg
ccggcgagcggcggacgggtgagtaatgtctgggaaactgcctgatggagggggataact
actggaaacggtagctaataccgcataacgtcgcaagaccaaagagggggaccttcgggc
ctcttgccatcagatgtgcccagatgggattagctagtaggtggggtaacggctcaccta
ggcgacgatccctagctggtctgagaggatgaccagccacactggaactgagacacggtc
cagactcctacgggaggcagcagtggggaatattgcacaatgggcgcaagcctgatgcag
ccatgccgcgtgtatgaagaaggccttcgggttgtaaagtactttcagcggggaggaagg
tgttgaggccaataacctcagcaattgacgttacccgcagaagaagcaccggctaactcc
gtgccagcagccgcggtaatacggagggtgcaagcgttaatcggaattactgggcgtaaa
gcgcacgcaggcggtctgtcaagtcggatgtgaaatccccgggctcaacctgggaactgc
attcgaaactggcaggctagagtcttgtagaggggggtagaattccaggtgtagcggtga
aatgcgtagagatctggaggaataccggtggcgaaggcggccccctggacaaagactgac
gctcaggtgcgaaagcgtggggagcaaacaggattagataccctggtagtccacgccgta
aacgatgtcgacttggaggttgtgcccttgaggcgtggcttccggagctaacgcgttaag
tcgaccgcctggggagtacggccgcaaggttaaaactcaaatgaattgacgggggcccgc
acaagcggtggagcatgtggtttaattcgatgcaacgcgaagaaccttacctactcttga
catccagagaactttccagagatggattggtgccttcgggaactctgagacaggtgctgc
atggctgtcgtcagctcgtgttgtgaaatgttgggttaagtcccgcaacgagcgcaaccc
ttatcctttgttgccagcggttcggccgggaactcaaaggagactgccagtgataaactg
gaggaaggtggggatgacgtcaagtcatcatggcccttacgagtagggctacacacgtgc
tacaatggcgcatacaaagagaagcgacctcgcgagagcaagcgggcctcataaagtgcg
tcgtagtccggattggagtctgcaactcgactccatgaagtcggaatcgctagtaatcgt
agatcagaatgctacggtgaatacgttcccgggccttgtacacaccgcccgtcacaccat
gggagtgggttgcaaaagaagtaggtagcttaaccttcgggagggcgcttaccactttgt
gattcatgactggggtg
>Uncultured_bacterium_JQ940993.1
acgctggcggcaggcctaacacatgcaagtcgagcggcagcggaaagagcttgctctttg
ccggcgagcggcggacgggtgagtaatgtctgggaaactgcctgatggagggggataacc
actggaaacggtagctaataccgcataacgtcgcaagaccaaagagggggaccttcgggc
ctcttgccatcagatgtgcccagatgggattagctagtaggtggggtaacggctcaccta
ggcgacgatccctagctggtctgagaggatgaccagccacactggaactgagacacggtc
cagactcctacgggaggcagcagtggggaatattgcacaatgggcgcaagcctgatgcag
ccatgccgcgtgtatgaagaaggccttcgggttgtaaagtactttcagcggggaggaaag
tgttgaggttaataacctcagcaattgacgttacccgcagaagaagcaccggctaactcc
gtgccagcagccgcggtaatacggagggtgcaagcgttaatcggaattactgggcgtaaa
gcgcacgcaggcggtctgtcaagtcggatgtgaaatccccgggctcaacctgggaactgc
attcgaaactggcaggctagagtcttgtagaggggggtagaattccaggtgtagcggtga
aatgcgtagagatctggaggaatatcggtggcgaaggcggccccctggacaaagactgac
gctcaggtgcgaaagcgtggggagcaaacaggattagataccctggtagtccacgccgta
aacgatgtcgacttggaggttgtgcccttgaggcgtggcttccggagctaacgcgttaag
tcgaccgcctggggagtacggccgcaaggttaaaactcaaatgaattgacgggggcccgc
acaagcggtggagcatgtggtttaattcgatgcaacgcgaagaaccttacctactcttga
catccagagaactttccagagatggattggtgccttcgggaactctgagacaggtgctgc
atggctgtcgtcagctcgtgttgtgaaatgttgggttaagtcccgcaacgagcgcaaccc
ttatcctttgttgccagcggttcggccgggaactcaaaggagactgccagtgataaactg
gaggaaggtggggatgacgtcaagtcatcatggcccttacgagtagggctacacacgtgc
tacaatggcgcatacaaagagaagcgacctcgcgagagcaagcggacctcataaagtgcg
tcgtagtccggattggagtctgcaactcgactccatgaagtcggaatcgctagtaatcgt
agatcagaatgctacggtgaatacgttcccgggccttgtacacaccgcccgtcacaccat
gggagtgggttgcaaaagaagtaggtagcttaaccttcgggagggcgcttaccactttgt
gattcatgactggggtg
>Uncultured_Enterobacter_JF703607.1
acgctggcggcaggcctaacacatgcaagtcgagcggcagcgggaagagcttgctctttg
ccggcgagcggcggacgggtgagtaatgtctgggaaactgcctgatggagggggataact
actggaaacggtagctaataccgcataacgtcgcaagaccaaagagggggaccttcgggc
ctcttgccatcagatgtgcccagatgggattagctagtaggtggggtaacggctcaccta
ggcgacgatccctagctggtctgagaggatgaccagccacactggaactgagacacggtc
cagactcctacgggaggcagcagtggggaatattgcacaatgggcgcaagcctgatgcag
ccatgccgcgtgtatgaagaaggccttcgggttgtaaagtactttcagcggggaggaagg
tgttgaggctaataacctcagcaattgacgttacccgcagaagaagcaccggctaactcc
gtgccagcagccgcggtaatacggagggtgcaagcgttaatcggaattactgggcgtaaa
gcgcacgcaggcggtctgtcaagtcggatgtgaaatccccgggctcaacctgggaactgc
attcgaaactggcaggctagagtcttgtagaggggggtagaattccaggtgtagcggtga
aatgcgtagagatctggaggaataccggtggcgaaggcggccccctggacaaagactgac
gctcaggtgcgaaagcgtggggagcaaacaggattagataccctggtagtccacgccgta
aacgatgtcgacttggaggttgtgcccctgaggcgtggcttccggagctaacgcgttaag
tcgaccgcctggggagtacggccgcaaggttaaaactcaaatgaattgacgggggcccgc
acaagcggtggagcatgtggtttaattcgatgcaacgcgaagaaccttacctactcttga
catccagagaactttccagagatggattggtgccttcgggaactctgagacaggtgctgc
atggctgtcgtcagctcgtgttgtgaaatgttgggttaagtcccgcaacgagcgcaaccc
ttatcctttgttgccagcggttcggccgggaactcaaaggagactgccagtgataaactg
gaggaaggtggggatgacgtcaagtcatcatggcccttacgagtagggctacacacgtgc
tacaatggcgcatacaaagagaagcgacctcgcgagagcaagcggacctcataaagtgcg
tcgtagtccggattggagtctgcaactcgactccatgaagtcggaatcgctagtaatcgt
agatcagaatgctacggtgaatacgttcccgggccttgtacacaccgcccgtcacaccat
gggagtgggttgcaaaagaagtaggtagcttaaccttcgggagggcgcttaccactttgt
gattcatgactggggtg
>Enterobacter_tabaci_MN606189.1
acgctggcggcaggcctaacacatgcaagtcgagcggcagcgggaagagcttgctctttg
ccggcgagcggcggacgggtgagtaatgtctgggaaactgcctgatggagggggataact
actggaaacggtagctaataccgcataacgtcgcaagaccaaagagggggaccttcgggc
ctcttgccatcagatgtgcccagatgggattagctagtaggtggggtaacggctcaccta
ggcgacgatccctagctgatctgagaggatgaccagccacactggaactgagacacggtc
cagactcctacgggaggcagcagtggggaatattgcacaatgggcgcaagcctgatgcag
ccatgccgcgtgtatgaagaaggccttcgggttgtaaagtactttcagcggggaggaagg
tgttgaggttaataacctcagcaattgacgttacccgcagaagaagcaccggctaactcc
gtgccagcagccgcggtaatacggagggtgcaagcgttaatcggaattactgggcgtaaa
gcgcacgcaggcggtctgtcaagtcggatgtgaaatccccgggctcaacctgggaactgc
attcgaaactggcaggctagagtcttgtagaggggggtagaattccaggtgtagcggtga
aatgcgtagagatctggaggaataccggtggcgaaggcggccccctggacaaagactgac
gctcaggtgcgaaagcgtggggagcaaacaggattagataccctggtagtccacgccgta
aacgatgtcgacttggaggttgtgcccttgaggcgtggcttccggagctaacgcgttaag
tcgaccgcctggggagtacggccgcaaggttaaaactcaaatgaattgacgggggcccgc
acaagcggtggagcatgtggtttaattcgatgcaacgcgaagaaccttacctactcttga
catccagagaactttccagagatggattggtgccttcgggaactctgagacaggtgctgc
atggctgtcgtcagctcgtgttgtgaaatgttgggttaagtcccgcaacgagcgcaaccc
ttatcctttgttgccagcggttcggccgggaactcaaaggagactgccagtgataaactg
gaggaaggtggggatgacgtcaagtcatcatggcccttacgagtagggctacacacgtgc
tacaatggcgcatacaaagagaagcgacctcgcgagagcaagcggacctcataaagtgcg
tcgtagtccggattggagtctgcaactcgactccatgaagtcggaatcgctagtaatcgt
agatcagaatgctacggtgaatacgttcccgggccttgtacacaccgcccgtcacaccat
gggagtgggttgcaaaagaagtaggtagc-taaccttcgggagggcgcttaccactttgt
gattcatgactggggtg
>Uncultured_bacterium_HM595391.1
acgctggcggcaggcctaacacatgcaagtcgagcggcagcggaaagagcttgctctttg
ccggcgagcggcggacgggtgagtaatgtctgggaaactgcctgatggagggggataact
actggaaacggtagctaataccgcataacgtcgcaagaccaaagagggggaccttcgggc
ctcttgccatcagatgtgcccagatgggattagctagtaggtggggtaacggctcaccta
ggcgacgatccctagctggtctgagaggatgaccagccacactggaactgagacacggtc
cagactcctacgggaggcagcagtggggaatattgcacaatgggcgcaagcctgatgcag
ccatgccgcgtgtatgaagaaggccttcgggttgtaaggtactttcagcggggaggaagg
tgttgaggttaataacctcagcaattgacgttacccgcagaagaagcaccggctaactcc
gtgccagcagccgcggtaatacggagggtgcaagcgttaatcggaattactgggcgtaaa
gcgcacgcaggcggtctgtcaagtcggatgtgaaatccccgggctcaacctgggaactgc
attcgaaactggcaggctagagtcttgtagaggggggtagaattccaggtgtagcggtga
aatgcgtagagatctggaggaataccggtggcgaaggcggccccctggacaaagactgac
gctcaggtgcgaaagcgtggggagcaaacaggattagataccctggtagtccacgccgta
aacgatgtcgacttggaggttgtgcccttgaggcgtggcttccggagctaacgcgttaag
tcgaccgcctggggagtacggccgcaaggttaaaactcaagtgaattgacgggggcccgc
acaagcggtggagcatgtggtttaattcgatgcaacgcgaagaaccttacctactcttga
catccagagaactttccagagatggattggtgccttcgggaactctgagacaggtgctgc
atggctgtcgtcagctcgtgttgtgaaatgttgggttaagtcccgcaacgagcgcaaccc
ttatcctttgttgccagcggtccggccgggaactcaaaggagactgccagtgataaactg
gaggaaggtggggatgacgtcaagtcatcatggcccttacgagtagggctacacacgtgc
tacaatggcgcatacaaagagaagcgacctcgcgagagcaagcggacctcataaagtgcg
tcgtagtccggattggagtctgcaactcgactccatgaagtcggaatcgctagtaatcgt
agatcagaatgctacggtgaatacgttcccgggccttgtacacaccgcccgtcacaccat
gggagtgggttgcaaaagaagtaggtagcttaaccttcgggagggcgcttaccactttgt
gattcatgactggggtg
>Enterobacter_ludwigii_JN644550.1
acgctggcggcaggcctaacacatgcaagtcgagcggcagcggaaagagcttgctctttg
ccggcgagcggcggacgggtgagtaatgtctgggaaactgcctgatggagggggataact
actggaaacggtagctaataccgcataacgtcgcaagaccaaagagggggaccttcgggc
ctcttgccatcagatgtgcccagatgggattagctagtaggtggggtaacggctcaccta
ggcgacgatccctagctggtctgagaggatgaccagccacactggaactgagacacggtc
cagactcctacgggaggcagcagtggggaatattgcacaatgggcgcaagcctgatgcag
ccatgccgcgtgtatgaagaaggccttcgggttgtaaagtactttcagcggggaggaagg
tgttgaggttaataacctcagcaattgacgttacccgcagaagaagcaccggctaactcc
gtgccagcagccgcggtaatacggagggtgcaagcgttaatcggaattactgggcgtaaa
gcgcacgcaggcggtctgtcaagtcggatgtgaaatccccgggctcaacctgggaactgc
attcgaaactggcaggctagagtcttgtagaggggggtagaattccaggtgtagcggtga
aatgcgtagagatctggaggaataccggtggcgaaggcggccccctggacaaagactgac
gctcaggtgcgaaagcgtggggagcaaacaggattagataccctggtagtccacgccgta
aacgatgtcgacttggaggttgtgcccttgaggcgtggcttccggagctaacgcgttaag
tcgaccgcctggggagtacggccgcaaggttaaaactcaaatgaattgacgggggcccgc
acaagcggtggagcatgtggtttaattcgatgcaacgcgaagaaccttacctactcttga
catccagagaacttaccagagatgctttggtgccttcgggaactctgagacaggtgctgc
atggctgtcgtcagctcgtgttgtgaaatgttgggttaagtcccgcaacgagcgcaaccc
ttatcctttgttgccagcggtccggccgggaactcaaaggagactgccagtgataaactg
gaggaaggtggggatgacgtcaagtcatcatggcccttacgagtagggctacacacgtgc
tacaatggcgcatacaaagagaagcgacctcgcgagagcaagcggacctcataaagtgcg
tcgtagtccggattggagtctgcaactcgactccatgaagtcggaatcgctagtaatcgt
agatcagaatgctacggtgaatacgttcccgggccttgtacacaccgcccgtcacaccat
gggagtgggttgcaaaagaagtaggtagcttaaccttcgggagggcgcttaccactttgt
gattcatgactggggtg
>Enterobacter_sp._MW784623.1
acgctggcggcaggcctaacacatgcaagtcgagcggcagcgggaagagcttgctctttg
ccggcgagcggcggacgggtgagtaatgtctgggaaactgcctgatggagggggataact
actggaaacggtagctaataccgcataatgtcgcaagaccaaagagggggaccttcgggc
ctcttgccatcagatgtgcccagatgggattagctagtaggtggggtaacggctcaccta
ggcgacgatccctagctggtctgagaggatgaccagccacactggaactgagacacggtc
cagactcctacgggaggcagcagtggggaatattgcacaatgggcgcaagcctgatgcag
ccatgccgcgtgtatgaagaaggccttcgggttgtaaagtactttcagcggggaggaagg
tgttgtggttaataaccacagcaattgacgttacccgcagaagaagcaccggctaactcc
gtgccagcagccgcggtaatacggagggtgcaagcgttaatcggaattactgggcgtaaa
gcgcacgcaggcggtctgtcaagtcggatgtgaaatccccgggctcaacctgggaactgc
attcgaaactggcaggctagagtcttgtagaggggggtagaattccaggtgtagcggtga
aatgcgtagagatctggaggaataccggtggcgaaggcggccccctggacaaagactgac
gctcaggtgcgaaagcgtggggagcaaacaggattagataccctggtagtccacgccgta
aacgatgtcgacttggaggttgtgcccttgaggcgtggcttccggagctaacgcgttaag
tcgaccgcctggggagtacggccgcaaggttaaaactcaaatgaattgacgggggcccgc
acaagcggtggagcatgtggtttaattcgatgcaacgcgaagaaccttacctactcttga
catccagagaactttccagagatggattggtgccttcgggaactctgagacaggtgctgc
atggctgtcgtcagctcgtgttgtgaaatgttgggttaagtcccgcaacgagcgcaaccc
ttatcctttgttgccagcggttcggccgggaactcaaaggagactgccagtgataaactg
gaggaaggtggggatgacgtcaagtcatcatggcccttacgagtagggctacacacgtgc
tacaatggcgcatacaaagagaagcgacctcgcgagagcaagcggacctcataaagtgcg
tcgtagtccggattggagtctgcaactcgactccatgaagtcggaatcgctagtaatcgt
agatcagaatgctacggtgaatacgttcccgggccttgtacacaccgcccgtcacaccat
gggagtgggttgcaaaagaagtaggtagcttaaccttcgggagggcgcttaccactttgt
gattcatgactggggtg
>Enterobacter_asburiae_MK039105.1
acgctggcggcaggcctaacacatgcaagtcgagcggcagcgcaaagagcttgctcttgg
ccgacgagcggcggacgggtgagtaatgtctgggaaactgcctgatggagggggataact
actggaaacggtagctaataccgcataacgtcgcaagaccaaagagggggaccttcgggc
ctcttgccatcagatgtgcccagatgggattagctagtaggtggggtaacggctcaccta
ggcgacgatccctagctggtctgagaggatgaccagccacactggaactgagacacggtc
cagactcctacgggaggcagcagtggggaatattgcacaatgggcgcaagcctgatgcag
ccatgccgcgtgtatgaagaaggccttcgggttgtaaagtactttcagcggggaggaagg
tgttgtggttaataaccacagcaattgacgttacccgcagaagaagcaccggctaactcc
gtgccagcagccgcggtaatacggagggtgcaagcgttaatcggaattactgggcgtaaa
gcgcacgcaggcggtctgtcaagtcggatgtgaaatccccgggctcaacctgggaactgc
attcgaaactggcaggctagagtcttgtagaggggggtagaattccaggtgtagcggtga
aatgcgtagagatctggaggaataccggtggcgaaggcggccccctggacaaagactgac
gctcaggtgcgaaagcgtggggagcaaacaggattagataccctggtagtccacgccgta
aacgatgtcgacttggaggttgtgcccttgaggcgtggcttccggagctaacgcgttaag
tcgaccgcctggggagtacggccgcaaggttaaaactcaaatgaattgacgggggcccgc
acaagcggtggagcatgtggtttaattcgatgcaacgcgaagaaccttacctactcttga
catccagagaactttccagagatggattggtgccttcgggaactctgagacaggtgctgc
atggctgtcgtcagctcgtgttgtgaaatgttgggttaagtcccgcaacgagcgcaaccc
ttatcctttgttgccagcggttaggccgggaactcaaaggagactgccagtgataaactg
gaggaaggtggggatgacgtcaagtcatcatggcccttacgagtagggctacacacgtgc
tacaatggcgcatacaaagagaagcgacctcgcgagagcaagcggacctcataaagtgcg
tcgtagtccggattggagtctgcaactcgactccatgaagtcggaatcgctagtaatcgt
agatcagaatgctacggtgaatacgttcccgggccttgtacacaccgcccgtcacaccat
gggagtgggttgcaaaagaagtaggtagcttaaccttcgggagggcgcttaccactttgt
gattcatgactggggtg
>Enterobacter_cloacae_MW595966.1
acgctggcggcaggcctaacacatgcaagtcgagcggcagcggaaagagcttgctctttg
ccggcgagcggcggacgggtgagtaatgtctgggaaactgcctgatggagggggataact
actggaaacggtagctaataccgcataacgtcgcaagaccaaagagggggaccttcgggc
ctcttgccatcagatgtgcccagatgggattagctagtaggtggggtaacggctcaccta
ggcgacgatccctagctggtctgagaggatgaccagccacactggaactgagacacggtc
cagactcctacgggaggcagcagtggggaatattgcacaatgggcgcaagcctgatgcag
ccatgccgcgtgtatgaagaaggccttcgggttgtaaagtactttcagcggggaggaagg
cgttgaggttaataacctcagcgattgacgttacccgcagaagaagcaccggctaactcc
gtgccagcagccgcggtaatacggagggtgcaagcgttaatcggaattactgggcgtaaa
gcgcacgcaggcggtctgtcaagtcggatgtgaaatccccgggctcaacctgggaactgc
attcgaaactggcaggctagagtcttgtagaggggggtagaattccaggtgtagcggtga
aatgcgtagagatctggaggaataccggtggcgaaggcggccccctggacaaagactgac
gctcaggtgcgaaagcgtggggagcaaacaggattagataccctggtagtccacgccgta
aacgatgtcgacttggaggttgtgcccttgaggcgtggcttccggagctaacgcgttaag
tcgaccgcctggggagtacggccgcaaggttaaaactcaaatgaattgacgggggcccgc
acaagcggtggagcatgtggtttaattcgatgcaacgcgaagaaccttacctactcttga
catccagagaacttaccagagatgcattggtgccttcgggaactctgagacaggtgctgc
atggctgtcgtcagctcgtgttgtgaaatgttgggttaagtcccgcaacgagcgcaaccc
ttatcctttgttgccagcggttcggccgggaactcaaaggagactgccagtgataaactg
gaggaaggtggggatgacgtcaagtcatcatggcccttacgagtagggctacacacgtgc
tacaatggcgcatacaaagagaagcgacctcgcgagagcaagcggacctcataaagtgcg
tcgtagtccggattggagtctgcaactcgactccatgaagtcggaatcgctagtaatcgt
agatcagaatgctacggtgaatacgttcccgggccttgtacacaccgcccgtcacaccat
gggagtgggttgcaaaagaagtaggtagcttaaccttcgggagggcgcttaccactttgt
gattcatgactggggtg
>Enterobacter_quasiroggenkampii_OQ977012.1
acgctggcggcaggcctaacacatgcaagtcgagcggcagcggaaagagcttgctctttg
ccggcgagcggcggacgggtgagtaatgtctgggaaactgcctgatggagggggataact
actggaaacggtagctaataccgcataacgtcgcaagaccaaagagggggaccttcgggc
ctcttgccatcagatgtgcccagatgggattagctagtaggtggggtaacggctcaccta
ggcgacgatccctagctggtctgagaggatgaccagccacactggaactgagacacggtc
cagactcctacgggaggcagcagtggggaatattgcacaatgggcgcaagcctgatgcag
ccatgccgcgtgtatgaagaaggccttcgggttgtaaagtactttcagcggggaggaagg
tgctgaggttaataacctcagcaattgacgttacccgcagaagaagcaccggctaactcc
gtgccagcagccgcggtaatacggagggtgcaagcgttaatcggaattactgggcgtaaa
gcgcacgcaggcggtctgtcaagtcggatgtgaaatccccgggctcaacctgggaactgc
attcgaaactggcaggctagagtcttgtagaggggggtagaattccaggtgtagcggtga
aatgcgtagagatctggaggaataccggtggcgaaggcggccccctggacaaagactgac
gctcaggtgcgaaagcgtggggagcaaacaggattagataccctggtagtccacgccgta
aacgatgtcgacttggaggttgtgcccttgaggcgtggcttccggagctaacgcgttaag
tcgaccgcctggggagtacggccgcaaggttaaaactcaaatgaattgacgggggcccgc
acaagcggtggagcatgtggtttaattcgatgcaacgcgaagaaccttacctactcttga
catccagagaacttagcagagatgctttggtgccttcgggaactctgagacaggtgctgc
atggctgtcgtcagctcgtgttgtgaaatgttgggttaagtcccgcaacgagcgcaaccc
ttatcctttgttgccagcggttaggccgggaactcaaaggagactgccagtgataaactg
gaggaaggtggggatgacgtcaagtcatcatggcccttacgagtagggctacacacgtgc
tacaatggcgcatacaaagagaagcgacctcgcgagagcaagcggacctcataaagtgcg
tcgtagtccggattggagtctgcaactcgactccatgaagtcggaatcgctagtaatcgt
agatcagaatgctacggtgaatacgttcccgggccttgtacacaccgcccgtcacaccat
gggagtgggttgcaaaagaagtaggtagcttaaccttcgggagggcgcttaccactttgt
gattcatgactggggtg
>Enterobacter_mori_MH101421.1
acgctggcggcaggcctaacacatgcaagtcgagcggcagcggaaagagcttgctctttg
ccggcgagcggcggacgggtgagtaatgtctgggaaactgcctgatggagggggataact
actggaaacggtagctaataccgcataacgtcgcaagaccaaagagggggaccttcgggc
ctcttgccatcagatgtgcccagatgggattagctagtaggtggggtaacggctcaccta
ggcgacgatccctagctggtctgagaggatgaccagccacactggaactgagacacggtc
cagactcctacgggaggcagcagtggggaatattgcacaatgggcgcaagcctgatgcag
ccatgccgcgtgtatgaagaaggccttcgggttgtaaagtactttcagcggggaggaagg
tgttgaggttaataacctcagcaattgacgttacccgcagaagaagcaccggctaactcc
gtgccagcagccgcggtaatacggagggtgcaagcgttaatcggaattactgggcgtaaa
gcgcacgcaggcggtctgtcaagtcggatgtgaaatccccgggctcaacctgggaactgc
attcgaaactggcaggctagagtcttgtagaggggggtagaattccaggtgtagcggtga
aatgcgtagagatctggaggaataccggtggcgaaggcggccccctggacaaagactgac
gctcaggtgcgaaagcgtggggagcaaacaggattagataccctggtagtccacgccgta
aacgatgtcgacttggaggttgtgcccttgaggcgtggcttccggagctaacgcgttaag
tcgaccgcctggggagtacggccgcaaggttaaaactcaaatgaattgacgggggcccgc
acaagcggtggagcatgtggtttaattcgatgcaacgcgaagaaccttacctactcttga
catccagagaacttagcagagatgctttggtgccttcgggaactctgagacaggtgctgc
atggctgtcgtcagctcgtgttgtgaaatgttgggttaagtcccgcaacgagcgcaaccc
ttatcctttgttgccagcggttcggccgggaactcaaaggagactgccagtgataaactg
gaggaaggtggggatgacgtcaagtcatcatggcccttacgagtagggctacacacgtgc
tacaatggcgcatacaaagagaagcgacctcgcgagagcaagcggacctcataaagtgcg
tcgtagtccggattggagtctgcaactcgactccatgaagtcggaatcgctagtaatcgt
agatcagaatgctacggtgaatacgttcccgggccttgtacacaccgcccgtcacaccat
gggagtgggttgcaaaagaagtaggtagcttaaccttcgggagggcgcttaccactttgt
gattcatgactggggtg
>Enterobacter_mori_KC851827.1
acgctggcggcaggcctaacacatgcaagtcgagcggcagcggaaagagcttgctctttg
ccggcgagcggcggacgggtgagtaatgtctgggaaactgcctgatggagggggataact
actggaaacggtagctaataccgcataacgtcgcaagaccaaagagggggaccttcgggc
ctcttgccatcagatgtgcccagatgggattagctagtaggtggggtaacggctcaccta
ggcgacgatccctagctggtctgagaggatgaccagccacactggaactgagacacggtc
cagactcctacgggaggcagcagtggggaatattgcacaatgggcgcaagcctgatgcag
ccatgccgcgtgtatgaagaaggccttcgggttgtaaagtactttcagcggggaggaagg
cgttgaggttaataacctcagcnattgacgttacccgcagaagaagcaccggctaactcc
gtgccagcagccgcggtaatacggagggtgcaagcgttaatcggaattactgggcgtaaa
gcgcacgcaggcggtctgtcaagtcggatgtgaaatccccgggctcaacctgggaactgc
attcgaaactggcaggctagagtcttgtagaggggggtagaattccaggtgtagcggtga
aatgcgtagagatctggaggaataccggtggcgaaggcggccccctggacaaagactgac
gctcaggtgcgaaagcgtggggagcaaacaggattagataccctggtagtccacgccgta
aacgatgtcgacttggaggttgtgcccttgaggcgtggcttccggagctaacgcgttaag
tcgaccgcctggggagtacggccgcaaggttaaaactcaaatgaattgacgggggcccgc
acaagcggtggagcatgtggtttaattcgatgcaacgcgaagaaccttacctactcttga
catccagagaactttccagagatgnnttggtgccttcgggaactctgagacaggtgctgc
atggctgtcgtcagctcgtgttgtgaaatgttgggttaagtcccgcaacgagcgcaaccc
ttatcctttgttgccagcggtccggccgggaactcaaaggagactgccagtgataaactg
gaggaaggtggggatgacgtcaagtcatcatggcccttacgagtagggctacacacgtgc
tacaatggcgcatacaaagagaagcgacctcgcgagagcaagcggacctcataaagtgcg
tcgtagtccggattggagtctgcaactcgactccatgaagtcggaatcgctagtaatcgt
agatcagaatgctacggtgaatacgttcccgggccttgtacacaccgcccgtcacaccat
gggagtgggttgcaaaagaagtaggtagcttaaccttcgggagggcgcttaccactttgt
gattcatgactggggtg
>Enterobacter_sp._EF175731.1
acgctggcggcaggcctaacacatgcaagtcgagcggcagcgggaagagcttgctctttg
ccggcgagcggcggacgggtgagtaatgtctgggaaactgcctgatggagggggataact
actggaaacggtagctaataccgcataatgtcgcaagaccaaagagggggaccttcgggc
ctcttgccatcagatgtgcccagatgggattagctagtaggtggggtaatggctcaccta
ggcgacgatccctagctggtctgagaggatgaccagccacactggaactgagacacggtc
cagactcctacgggaggcagcagtggggaatattgcacaatgggcgcaagcctgatgcag
ccatgccgcgtgtatgaagaaggccttcgggttgtaaagtactttcagcggggaggaagg
tgttgaggttaataacctcagcaattgacgttacccgcagaagaagcaccggctaactcc
gtgccagcagccgcggtaatacggagggtgcaagcgttaatcggaattactgggcgtaaa
gcgcacgcaggcggtctgtcaagtcggatgtgaaatccccgggctcaacctgggaactgc
attcgaaactggcaggctagagtcttgtagaggggggtagaattccaggtgtagcggtga
aatgcgtagagatctggaggaataccggtggcgaaggcggccccctggacaaagactgac
gctcaggtgcgaaagcgtggggagcaaacaggattagataccctggtagtccacgccgta
aacgatgtcgacttggaggttgtgcccttgaggcgtggcttccggagctaacgcgttaag
tcgaccgcctggggagtacggccgcaaggttaaaactcaaatgaattgacgggggcccgc
acaagcggtggagcatgtggtttaattcgatgcaacgcgaagaaccttacctactcttga
catccagagaactttccagagatggattggtgccttcgggaactctgagacaggtgctgc
atggctgtcgtcagctcgtgttgtgaaatgttgggttaagtcccgcaacgagcgcaaccc
ttatcctttgttgccagcggtccggccgggaactcaaaggagactgccagtgataaactg
gaggaaggtggggatgacgtcaagtcatcatggcccttacgagtagggctacacacgtgc
tacaatggcgcatacaaagagaagcgacctcgcgagagcaagcggacctcataaagtgcg
tcgtagtccggattggagtctgcaactcgactccatgaagtcggaatcgctagtaatcgt
agatcagaatgctacggtgaatacgttcccgggccttgtacacaccgcccgtcacaccat
gggagtgggttgcaaaagaagtaggtagcttaaccttcgggagggcgcttaccactttgt
gattcatgactggggtg
>Uncultured_bacterium_JQ940917.1
acgctggcggcaggcctaacacatgcaagtcgagcggcagcggaaagagcttgctctttg
ccggcgagcggcggacgggtgagtaatgtctgggaaactgcctgatggagggggataact
actggaaacggtagctaataccgcataacgtcgcaagaccaaagagggggaccttcgggc
ctcttgccatcagatgtgcccagatgggattagctagtaggtggggtaacggctcaccta
ggtgacgatccctagctggtctgagaggatgaccagccacactggaactgagacacggtc
cagactcctacgggaggcagcagtggggaatattgcacaatgggcgcaagcctgatgcag
ccatgccgcgtgtatgaagaaggccttcgggttgtaaagtactttcagcggggaggaaag
tgttgaggttaataacctcagcaattgacgttacccgcagaagaagcaccggctaactcc
gtgccagcagccgcggtaatacggagggtgcaagcgttaatcggaattactgggcgtaaa
gcgcacgcaggcggtctgtcaagtcggatgtgaaatccccgggctcaacctgggaactgc
attcgaaactggcaggctagagtcttgtagaggggggtagaattccaggtgtagcggtga
aatgcgtagagatctggaggaatatcggtggcgaaggcggccccctggacaaagactgac
gctcaggtgcgaaagcgtggggagcaaacaggattagataccctggtagtccacgccgta
aacgatgtcgacttggaggttgtgcccttgaggcgtggcttccggagctaacgcgttaag
tcgaccgcctggggagtacggccgcaaggttaaaactcaaatgaattgacgggggcccgc
acaagcggtggagcatgtggtttaattcgatgcaacgcgaagaaccttacctactcttga
catccagagaactttccagagatggattggtgccttcgggaactctgagacaggtgctgc
atggctgtcgtcagctcgtgttgtgaaatgttgggttaattcccgcaacgagcgcaaccc
ttatcctttgttgccagcggttcggccgggaactcaaaggagactgccagtgataaactg
gaggaaggtggggatgacgtcaagtcatcatggcccttacgagtagggctacacacgtgc
tacaatggcgcatacaaagagaagcgacctcgcgagagcaagcggacctcataaagtgcg
tcgtagtccggattggagtctgcaactcgactccatgaagtcggaatcgctagtaatcgt
agatcagaatgctacggtgaatacgttcccgggccttgtacacaccgcccgtcacaccat
gggagtgggttgcaaaagaagtaggtagcttaaccttcgggagggcgcttaccactttgt
gattcatgactggggtg
>Enterobacter_cloacae_MW898661.1
acgctggcggcaggcctaacacatgcaagtcgagcggcagcggaaagagcttgctctttg
ccggcgagcggcggacgggtgagtaatgtctgggaaactgcctgatggagggggataact
actggaaacggtagctaataccgcataacgtcgcaagaccaaagagggggaccttcgggc
ctcttgccatcagatgtgcccagatgggattagctagtaggtggggtaacggctcaccta
ggcgacgatccctagctggtctgagaggatgaccagccacactggaactgagacacggtc
cagactcctacgggaggcagcagtggggaatattgcacaatgggcgcaagcctgatgcag
ccatgccgcgtgtatgaagaaggccttcgggttgtaaagtactttcagcggggaggaagg
tgttgaggttaataacctcagcaattgacgttacccgcagaagaagcaccggctaactcc
gtgccagcagccgcggtaatacggagggtgcaagcgttaatcggaattactgggcgtaaa
gcgcacgcaggcggtctgtcaagtcggatgtgaaatccccgggctcaacctgggaactgc
attcgaaactggcaggctagagtcttgtagaggggggtagaattccaggtgtagcggtga
aatgcgtagagatctggaggaataccggtggcgaaggcggccccctggacaaagactgac
gctcaggtgcgaaagcgtggggagcaaacaggattagataccctggtagtccacgccgta
aacgatgtcgacttggaggttgtgcccttgaggcgtggcttccggagctaacgcgttaag
tcgaccgcctggggagtacggccgcaaggttaaaactcaaatgaattgacgggggcccgc
acaagcggtggagcatgtggtttaattcgatgcaacgcgaagaaccttacctactcttga
catccagagaacttagcagagatgctttggtgccttcgggaactctgagacaggtgctgc
atggctgtcgtcagctcgtgttgtgaaatgttgggttaagtcccgcaacgagcgcaaccc
ttatcctttgttgccagcggttaggccgggaactcaaaggagactgccagtgataaactg
gaggaaggtggggatgacgtcaagtcatcatggcccttacgagtagggctacacacgtgc
tacaatggcgcatacaaagagaagcgacctcgcgagagcaagcggacctcataaagtgcg
tcgtagtccggattggagtctgcaactcgactccatgaagtcggaatcgctagtaatcgt
agatcagaatgctacggtgaatacgttcccgggccttgtacacaccgcccgtcacaccat
gggagtgggttgcaaaagaagtaggtagcttaaccttcgggagggcgcttaccactttgt
gattcatggctggggtg
>Enterobacter_cloacae_MK621330.1
acgctggcggcaggcctaacacatgcaagtcgagcggcagcggaaagagcttgctctttg
ccggcgagcggcggacgggtgagtaatgtctgggaaactgcctgatggagggggataact
actggaaacggtagctaataccgcataacgtcgcaagaccaaagagggggaccttcgggc
ctcttgccatcagatgtgcccagatgggattagctagtaggtggggtaacggctcaccta
ggcgacgatccctagctggtctgagaggatgaccagccacactggaactgagacacggtc
cagactcctacgggaggcagcagtggggaatattgcacaatgggcgcaagcctgatgcag
ccatgccgcgtgtatgaagaaggccttcgggttgtaaagtactttcagcggggaggaagg
cgttgaggttaataacctcagcgattgacgttacccgcagaagaagcaccggctaactcc
gtgccagcagccgcggtaatacggagggtgtaagcgttaatcggaattactgggcgtaaa
gcgcacgcaggcggtctgtcaagtcggatgtgaaatccccgggctcaacctgggaactgc
attcgaaactggcaggctagagtcttgtagaggggggtagaattccaggtgtagcggtga
aatgcgtagagatctggaggaataccggtggcgaaggcggccccctggacaaagactgac
gctcaggtgcgaaagcgtggggagcaaacaggattagataccctggtagtccacgccgta
aacgatgtcgacttggaggttgtgcccttgaggcgtggcttccggagctaacgcgttaag
tcgaccgcctggggagtacggccgcaaggttaaaactcaaatgaattgacgggggcccgc
acaagcggtggagcatgtggtttaattcgatgcaacgcgaagaaccttacctactcttga
catccagagaactttccagagatggattggtgccttcgggaactctgagacaggtgctgc
atggctgtcgtcagctcgtgttgtgaaatgttgggttaagtcccgcaacgagcgcaaccc
ttatcctttgttgccagcggttcggccgggaactcaaaggagactgccagcgataaactg
gaggaaggtggggatgacgtcaagtcatcatggcccttacgagtagggctacacacgtgc
tacaatggcgcatacaaagagaagcgacctcgcgagagcaagcggacctcataaagtgcg
tcgtagtccggattggagtctgcaactcgactccatgaagtcggaatcgctagtaatcgt
agatcagaatgctacggtgaatacgttcccgggccttgtacacaccgcccgtcacaccat
gggagtgggttgcaaaagaagtaggtagcttaaccttcgggagggcgcttaccactttgt
gattcatgactggggtg
>Enterobacter_mori_OQ070192.1
acgctggcggcaggcctaacacatgcaagtcgagcggcagcggaaagagcttgctctttg
ccggcgagcggcggacgggtgagtaatgtctgggaaactgcctgatggagggggataact
actggaaacggtagctaataccgcataacgtcgcaagaccaaagagggggaccttcgggc
ctcttgccatcagatgtgcccagatgggattagctagtaggtggggtaacggctcaccta
ggcgacgatccctagctggtctgagaggatgaccagccacactggaactgagacacggtc
cagactcctacgggaggcagcagtggggaatattgcacaatgggcgcaagcctgatgcag
ccatgccgcgtgtatgaagaaggccttcgggttgtaaagtactttcagcggggaggaagg
cgttgaggttaataacctcagcgattgacgttacccgcagaagaagcaccggctaactcc
gtgccagcagccgcggtaatacggagggtgcaagcgttaatcggaattactgggcgtaaa
gcgcacgcaggcggtctgtcaagtcggatgtgaaatccccgggctcaacctgggaactgc
attcgaaactggcaggctagagtcttgtagaggggggtagaattccaggtgtagcggtga
aatgcgtagagatctggaggaataccggtggcgaaggcggccccctggacaaagactgac
gctcaggtgcgaaagcgtggggagcaaacaggattagataccctggtagtccacgccgta
aacgatgtcgacttggaggttgtgcccttgaggcgtggcttccggagctaacgcgttaag
tcgaccgcctggggagtacggccgcaaggttaaaactcaaatgaattgacgggggcccgc
acaagcggtggagcatgtggtttaattcgatgcaacgcgaagaaccttacctactcttga
catccagagaacttagcagagatgctttggtgccttcgggaactctgagacaggtgctgc
atggctgtcgtcagctcgtgttgtgaaatgttgggttaagtcccgcaacgagcgcaaccc
ttatcctttgttgccagcggttcggccgggaactcaaaggagactgccagtgataaactg
gaggaaggtggggatgacgtcaagtcatcatggcccttacgagtagggctacacacgtgc
tacaatggcgcatacaaagagaagcgacctcgcgagagcaagcggacctcataaagtgcg
tcgtagtccggattggagtctgcaactcgactccatgaagtcggaatcgctagtaatcgt
agatcagaatgctacggtgaatacgttcccgggccttgtacacaccgcccgtcacaccat
gggagtgggttgcaaaagaagtaggtagcttaaccttcgggagggcgcttaccactttgt
gattcatgactggggtg
>Enterobacter_mori_PP713274.1
acgctggcggcaggcctaacacatgcaagtcgagcggcagcgggaagagcttgctctttg
ccggcgagcggcggacgggtgagtaatgtctgggaaactgcctgatggagggggataact
actggaaacggtagctaataccgcataacgtcgcaagaccaaagagggggaccttcgggc
ctcttgccatcagatgtgcccagatgggattagctagtaggtggggtaacggctcaccta
ggcgacgatccctagctgatctgagaggatgaccagccacactggaactgagacacggtc
cagactcctacgggaggcagcagtggggaatattgcacaatgggcgcaagcctgatgcag
ccatgccgcgtgtatgaagaaggccttcgggttgtaaagtactttaagcggggaggaagg
tgttgaggttaataacctcagcaattgacgttacccgcagaagaagcaccggctaactcc
gtgccagcagccgcggtaatacggagggtgcaagcgttaatcggaattactgggcgtaaa
gcgcacgcaggcggtctgtcaagttggatgtgaaatccccgggctcaacctgggaactgc
attcgaaactggcaggctagagtcttgtagaggggggtagaattccaggtgtagcggtga
aatgcgtagagatctggaggaataccggtggcgaaggcggccccctggacaaagactgac
gctcaggtgcgaaagcgtggggagcaaacaggattagataccctggtagtccacgccgta
aacgatgtcgacttggaggttgtgcccttgaggcgtggcttccggagctaacgcgttaag
tcgaccgcctggggagtacggccgcaaggttaaaactcaaatgaattgacgggggcccgc
acaagcggtggagcatgtggtttaattcgatgcaacgcgaagaaccttacctactcttga
catccagagaactttccagagatggattggtgccttcgggaactctgagacaggtgctgc
atggctgtcgtcagctcgtgttgtgaaatgttgggttaagtcccgcaacgagcgcaaccc
ttatcctttgttgccagcggtccggccgggaactcaaaggagactgccagtgataaactg
gaggaaggtggggatgacgtcaagtcatcatggcccttacgagtagggctacacacgtgc
tacaatggcgcatacaaagagaagcgaactcgcgagagcaagcggacctcataaagtgcg
tcgtagtccggattggagtctgcaactcgactccatgaagtcggaatcgctagtaatcgt
agatcagaatgctacggtgaatacgttcccgggccttgtacacaccgcccgtcacaccat
gggagtgggttgcaaaagaagtaggtagcttaaccttcgggagggcgcttaccactttgt
gattcatgactggggtg
>Leclercia_adecarboxylata_HQ407282.1
acgctggcggcaggcctaacacatgcaagtcgagcggcagcgggaagagcttgctctttg
ccggcgagcggcggacgggtgagtaatgtctgggaaactgcctgatggagggggataact
actggaaacggtagctaataccgcataacgtcgcaagaccaaagagggggaccttcgggc
ctcttgccatcagatgtgcccagatgggattagctagtaggtggggtaatggctcaccta
ggcgacgatccctagctggtctgagaggatgaccagccacactggaactgagacacggtc
cagactcctacgggaggcagcagtggggaatattgcacaatgggcgcaagcctgatgcag
ccatgccgcgtgtatgaagaaggccttcgggttgtaaagtactttcagcggggaggaagg
tgttgaggttaataacctcagcaattgacgttacccgcagaagaagcaccggctaactcc
gtgccagcagccgcggtaatacggagggtgcaagcgttaatcggaattactgggcgtaaa
gcgcacgcaggcggtctgtcaagtcggatgtgaaatccccgggctcaacctgggaactgc
attcgaaactggcaggctagagtcttgtagaggggggtagaattccaggtgtagcggtga
aatgcgtagagatctggaggaataccggtggcgaaggcggccccctggacaaagactgac
gctcaggtgcgaaagcgtggggagcaaacaggattagataccctggtagtccacgccgta
aacgatgtcgacttggaggttgtgcccttgaggcgtggcttccggagctaacgcgttaag
tcgaccgcctggggagtacggccgcaaggttaaaactcaaatgaattgacgggggcccgc
acaagcggtggagcatgtggtttaattcgatgcaacgcgaagaaccttacctactcttga
catccagagaacttagcagagatgctttggtgccttcgggaactctgagacaggtgctgc
atggctgtcgtcagctcgtgttgtgaaatgttgggttaagtcccgcaacgagcgcaaccc
ttatcctttgttgccagcggttcggccgggaactcaaaggagactgccagtgataaactg
gaggaaggtggggatgacgtcaagtcatcatggcccttacgagtagggctacacacgtgc
tacaatggcgcatacaaagagaagcgacctcgcgagagcaagcggacctcataaagtgcg
tcgtagtccggattggagtctgcaactcgactccatgaagtcggaatcgctagtaatcgt
agatcagaatgctacggtgaatacgttcccgggccttgtacacaccgcccgtcacaccat
gggagtgggttgcaaaagaagtaggtagcttaaccttcgggagggcgcttaccactttgt
gattcatgactggggtg
>Enterobacter_mori_OP355195.1
acgctggcggcaggcctaacacatgcaagtcgagcggcagcggaaagagcttgctctttg
ccggcgagcggcggacgggtgagtaatgtctgggagactgcctgatggagggggataact
attggaaacggtagctaataccgcataacgtcgcaagaccaaagagggggaccttcgggc
ctcttgccatcagatgtgcccagatgggattagctagtaggtggggtaacggctcaccta
ggcgacgatccctagctggtctgagaggatgaccagccacactggaactgagacacggtc
cagactcctacgggaggcagcagtggggaatattgcacaatgggcgcaagcctgatgcag
ccatgccgcgtgtatgaagaaggccttcgggttgtaaagtactttcagcggggaggaagg
tgttgtggttaataaccacagcaattgacgttacccgcagaagaagcaccggctaactcc
gtgccagcagccgcggtaatacggagggtgcaagcgttaatcggaattactgggcgtaaa
gcgcacgcaggcggtctgtcaagtcggatgtgaaatccccgggctcaacctgggaactgc
attcgaaactggcaggctagagtcttgtagaggggggtagaattccaggtgtagcggtga
aatgcgtagagatctggaggaataccggtggcgaaggcggccccctggacaaagactgac
gctcaggtgcgaaagcgtggggagcaaacaggattagataccctggtagtccacgccgta
aacgatgtcgacttggaggttgtgcccttgaggcgtggcttccggagctaacgcgttaag
tcgaccgcctggggagtacggccgcaaggttaaaactcaaatgaattgacgggggcccgc
acaagcggtggagcatgtggtttaattcgatgcaacgcgaagaaccttacctactcttga
catccagagaacttagcagagatgctttggtgccttcgggaactctgagacaggtgctgc
atggctgtcgtcagctcgtgttgtgaaatgttgggttaagtcccgcaacgagcgcaaccc
ttatcctttgttgccagcggttaggccgggaactcaaaggagactgccagtgataaactg
gaggaaggtggggatgacgtcaagtcatcatggcccttacgagtagggctacacacgtgc
tacaatggcgcatacaaagagaagcgacctcgcgagagcaagcggacctcataaagtgcg
tcgtagtccggattggagtctgcaactcgactccatgaagtcggaatcgctagtaatcgt
agatcagaatgctacggtgaatacgttcccgggccttgtacacaccgcccgtcacaccat
gggagtgggttgcaaaagaagtaggtagcttaaccttcgggagggcgcttaccactttgt
gattcatgactggggtg
>Cedecea_davisae_KF146959.1
acgctggcggcaggcctaacacatgcaagtcgagcggcagcggaaagagcttgctctttg
ccggcgagcggcggacgggtgagtaatgtctgggaaactgcctgatggagggggataact
actggaaacggtagctaataccgcataacgtcgcaagaccaaagagggggaccttcgggc
ctcttgccatcagatgtgcccagatgggattagctagtaggtggggtaacggctcaccta
ggcaacgatccctagctggtctgagaggatgaccagccacactggaactgagacacggtc
cagactcctacgggaggcagcagtggggaatattgcacaatgggcgcaagcctgatgcag
ccatgccgcgtgtatgaagaaggccttcgggttgtaaagtactttcagcggggaggaagg
tgttgaggttaataacctcagcaattgacgttacccgcagaagaagcaccggctaactcc
gtgccagcagccgcggtaatacggagggtgcaagcgttaatcagaattactgggcgtaaa
gcgcacgcaggcggtctgtcaagtcggatgtgaaatccccgggctcaacctgggaaccgc
attcgaaactggcaggctagagtcttgtagaggggggtagaattccaggtgtagcggtga
aatgcgtagagatctggaggaataccggtggcgaaggcggccccctggacaaagactgac
gctcaggtgcgaaagcgtggggagcaaacaggattagataccctggtagtccacgccgta
aacgatgtcgacttggaggttgtgcccttgaggcgtggcttccggagctaacgcgttaag
tcgaccgcctggggagtacggccgcaaggttaaaactcaaatgaattgacgggggcccgc
acaagcggtggagcatgtggtttaattcgatgcaacgcgaagaaccttacctactcttga
catccagagaactttccagagatggattggcgccttcgggaactctgagacaggtgctgc
atggctgtcgtcagctcgtgttgtgaaatgttgggttaagtcccgcaacgagcgcaaccc
ttatcctttgttgccagcggtccggccgggaactcaaaggagactgccagtgataaactg
gaggaaggtggggatgacgtcaagtcatcatggcccttacgagtagggctacacacgtgc
tacaatggcgcatacaaagagaagcgacctcgcgagagcaagcggacctcataaagtgcg
tcgtagtccggattggagtctgcaactcgactccatgaagtcggaatcgctagtaatcgt
agatcagaatgctacggtgaatacgttcccgggccttgtacacatcgcccgtcacaccat
gggagtgggttgcaaaagaagtaggtagcttaaccttcgggagggcacttaccactttgt
gattcatgactggggtg
>Citrobacter_murliniae_KF831022.1
acgctggcgccaggcctaacacatgcaagtcgagcggcagcggaaagagcttgctctttg
ccggcgaccggcggacgggtgagtaatgtctgggaaactgcctgatggagggggataact
actggaaacggtagctaataccgcataacgtcgcaagaccaaagagggggaccttcgggc
ctcttgccatcagatgtgcccagatgggattagctagtaggtggggtaacggctcaccta
ggcgacgatccctagctggtctgagaggatgaccagccacactggaactgagacacggtc
cagactcctacgggaggcagcagtggggaatattgcacaatgggcgcaagcctgatgcag
ccatgccgcgtgtatgaagaaggccttcgggttgtaaagtactttcagcggggaggaagg
tgctgaggttaataacctcagcaattgacgttacccgcagaagaagcaccggctaactcc
gtgccagcagccgcggtaatacggagggtgcaagcgttaatcggaattactgggcgtaaa
gcgcacgcaggcggtctgtcaagtcggatgtgaaatccccgggctcaacctgggaactgc
attcgaaactggcaggctagagtcttgtagaggggggtagaattccaggtgtagcggtga
aatgcgtagagatctggaggaataccggtggcgaaggcggccccctggacaaagactgac
gctcaggtgcgaaagcgtggggagcaaacaggattagataccctggtagtccacgccgta
aacgatgtcgacttggaggttgtgcccttgaggcgtggcttccggagctaacgcgttaag
tcgaccgcctggggagtacggccgcaaggttaaaactcaaatgaattgacgggggcccgc
acaagcggtggagcatgtggtttaattcgatgcaacgcgaagaaccttacctactcttga
catccagagaacttagcagagatgctttggtgccttcgggaactctgagacaggtgctgc
atggctgtcgtcagctcgtgttgtgaaatgttgggttaagtcccgcaacgagcgcaaccc
ttatcctttgttgccagcggtccggccgggaactcaaaggagactgccagtgataaactg
gaggaaggtggggatgacgtcaagtcatcatggcccttacgagtagggctacacacgtgc
tacaatggcgcatacaaagagaagcgacctcgcgagagcaagcggacctcataaagtgcg
tcgtagtccggattggagtctgcaactcgactccatgaagtcggaatcgctagtaatcgt
agatcagaatgctacggtgaatacgttcccgggccttgtacacaccgcccgtcacaccat
gggagtgggttgcaaaagaagtaggtagcttaaccttcgggagggcgcttaccactttgt
gattcatgactggggtg
>Leclercia_adecarboxylata_JQ308597.1
aaggcgtc--cagtcctataacatgcaagtcgagcggcagcgggaagagcttgctctttg
ccggcgagcggcggacgggcgattaatgtctgggaaactgcctgatggagggggataact
actggaaacggtagctaataccgcataacgtcgcaagaccaaagagggggaccttcgggc
ctcttgccatcagatgtgcccagatgggattagctagtaggtggggtaacggctcaccta
ggcgacgatccctagctggtctgagaggatgaccagccacactggaactgagacacggtc
cagactcctacgggaggcagcagtggggaatattgcacaatgggcgcaagcctgatgcag
ccatgccgcgtgtatgaagaaggccttcgggttgtaaagtactttcagcggggaggaagg
tgttgaggttaataacctcagcaattgacgttacccgcagaagaagcaccggctaactcc
gtgccagcagccgcggtaatacggagggtgcaagcgttaatcggaattactgggcgtaaa
gcgcacgcaggcggtctgtcaagtcggatgtgaaatccccgggctcaacctgggaactgc
attcgaaactggcaggctagagtcttgtagaggggggtagaattccaggtgtagcggtga
aatgcgtagagatctggaggaataccggtggcgaaggcggccccctggacaaagactgac
gctcaggtgcgaaagcgtggggagcaaacaggattagataccctggtagtccacgccgta
aacgatgtcgacttggaggttgtgcccttgaggcgtggcttccggagctaacgcgttaag
tcgaccgcctggggagtacggccgcaaggttaaaactcaaatgaattgacgggggcccgc
acaagcggtggagcatgtggtttaattcgatgcaacgcgaagaaccttacctactcttga
catccagagaactttccagagatggattggtgccttcgggaactctgagacaggtgctgc
atggctgtcgtcagctcgtgttgtgaaatgttgggttaagtcccgcaacgagcgcaaccc
ttatcctttgttgccagcggttcggccgggaactcaaaggagactgccagtgataaactg
gaggaaggtggggatgacgtcaagtcatcatggcccttacgagtagggctacacacgtgc
tacaatggcgcatacaaagagaagcgacctcgcgagagcaagcggacctcataaagtgcg
tcgtagtccggattggagtctgcaactcgactccatgaagtcggaatcgctagtaatcgt
agatcagaatgctacggtgaatacgttcccgggccttgtacacaccgcccgtcacaccat
gggagtgggttgcaaaagaagtaggtagcttaaccttcgggagggcgcttaccactttgt
gattcatgactggggtg
>Pseudomonas_sp._KF146957.1
acgctggcggcaggcctaacacatgcaagtcgagcggcagcggaaagagcttgctctttg
ccggcgagcggcggacgggtgagtaatgtccgggaaactgcctgatggtgggggataact
actggaaacggtagctaataccgcataatgtcgcaagaccaaagagggggaccttcgggc
ctcttgccatcagatgtgcccagatgggattagctagtaggtggggtaacggctcaccta
ggcgacgatccctagctggtctgagaggatgaccagccacactggaactgagacacggtc
cagactcctacgggaggcagcagtggggaatattgcacaatgggcgcaagcctgatgcag
ccatgccgcgtgtatgaagaaggccttcgggttgtaaagtactttcagcggggaggaagg
cgttgaggttaataacctcagcgattgacgttacccgcagaagaagcaccggctaactcc
gtgccagcagccgcggtaatacggagggtgcaagcgttaatcggaattactgggcgtaaa
gcgcacgcaggcggtctgtcaagtcggatgtgaaatccccgggctcaacctgggaactgc
attcgaaactggcaggctagagtcttgtagaggggggcagaattccaggtgtagcggtga
aatgcgtagagatctggaggaataccggtggcgaaggcggccccctggacaaagactgac
gctcaggtgcgaaagcgtggggagcaaacaggattagataccctggtagtccacgccgta
aacgatgtcgacttggaggttgtgcccttgaggcgtggcttccggagctaacgcgttaag
tcgaccgcctggggagtacggccgcaaggttaaaactcaaatgaattgacgggggcccgc
acaagcggtggagcatgtggtttaattcgatgcaacgcgaagaaccttacctactcttga
catccagagaacttagcagagatgctttggtgccttcgggaactctgagacaggtgctgc
atggctgtcgtcagctcgtgttgtgaaatgttgggttaagtcccgcaacgagcgcaaccc
ttatcctttgttgccagcggttaggccgggaactcaaaggagactgccagtgataaactg
gaggaaggtggggatgacgtcaagtcatcatggcccttacgagtagggctacacacgtgc
tacaatggcgcatacaaagagaagcgacctcgcgagagcaagcggacctcataaagtgcg
tcgtagtccggattggagtctgcaactcgactccatgaagtcggaatcgctagtaatcgt
agatcagaatgctacggtgaatacgttcccgggccttgtacacaccgcccgtcacaccat
gggagtgggttgcaaaagaagtaggtagcttaaccttcgggagggcgcttaccactttgt
gattcatgactggggtg
>Enterobacter_sp._EU272859.1
acgctggcggcaggcctaacacatgcaagtcgagcggcagcggaaagagcttgctctttg
ccggcgagcggcggacgggtgagtaatgtctgggaaactgcctgatggagggggataact
actggaaacggtagctaataccgcataacgtcgcaagaccaaagagggggaccttcgggc
ctcttgccatcagatgtgcccagatgggattagctagtaggtggggtaatggctcaccta
ggcgacgatccctagctggtctgagaggatgaccagccacactggaactgagacacggtc
cagactcctacgggaggcagcagtggggaatattgcacaatgggcgcaagcctgatgcag
ccatgccgcgtgtatgaagaaggccttcgggttgtaaagtactttcagcggggaggaagg
cgataaggttaataaccttgtcgattgacgttacccgcagaagaagcaccggctaactcc
gtgccagcagccgcggtaatacggagggtgcaagcgttaatcggaattactgggcgtaaa
gcgcacgcaggcggtctgtcaagtcggatgtgaaatccccgggctcaacctgggaactgc
attcgaaactggcaggctagagtcttgtagaggggggtagaattccaggtgtagcggtga
aatgcgtagagatctggaggaataccggtggcgaaggcggccccctggacaaagactgac
gctcaggtgcgaaagcgtggggagcaaacaggattagataccctggtagtccacgccgta
aacgatgtcgacttggaggttgtgcccttgaggcgtggcttccggagccaacgcgttaag
tcgaccgcctggggagtacggccgcaaggttaaaactcaaatgaattgacgggggcccgc
acaagcggtggagcatgtggtttaattcgatgcaacgcgaagaaccttacctactcttga
catccagagaactttccagagatggattggtgccttcgggaactctgagacaggtgctgc
atggctgtcgtcagctcgtgttgtgaaatgttgggttaagtcccgcaacgagcgcaaccc
ttatcctttgttgccagcggttcggccgggaactcaaaggagactgccagtgataaactg
gaggaaggtggggatgacgtcaagtcatcatggcccttacgagtagggctacacacgtgc
tacaatggcgcatacaaagagaagcgacctcgcgagagcaagcggacctcataaagtgcg
tcgtagtccggattggagtctgcaactcgactccatgaagtcggaatcgctagtaatcgt
agatcagaatgctacggtgaatacgttcccgggccttgtacacaccgcccgtcacaccat
gggagtgggttgcaaaagaagtaggtagcttaaccttcgggagggcgcttaccactttgt
gattcatgactggggtg
>Enterobacter_gergoviae_HQ242716.1
acgctggcggcaggcctaacacatgcaagtcgagcggcagcgggaagagcttgctctttg
ccggcgagcggcggacgggtgagtaatgtctgggaaactgcctgatggagggggataact
actggaaacggtagctaataccgcataacgtcgcaagaccaaagagggggaccttcgggc
ctcttgccatcagatgtgcccagatgggattagctagtaggtggggtaacggctcaccta
ggcgacgatccctagctggtctgagaggatgaccagccacactggaactgagacacggtc
cagactcctacgggaggcagcagtggggaatattgcacaatgggcgcaagcctgatgcag
ccatgccgcgtgtatgaagaaggccttcgggttgtaaag-actttcagcggggaggaagg
tgttgaggttaataacctcagcaattgacgttacccgcagaagaagcaccggctaactcc
gtgccagcagccgcggtaatacggagggtgcaagcgttaatcggaattactgggcgtaaa
gcgcacgcaggcggtctgtcaagtcggatgtgaaatccccgggctcaacctgggaactgc
attcgaaactggcaggctagagtcttgtagaggggggtagaattccaggcgtagcggtga
aatgcgtagagatctggaggaataccggtggcgaaggcggccccctggacaaagactgac
gctcaggtgcgaaagcgtggggagcaaacaggattagataccctggtagtccacgccgta
aacgatgtcgacttggaggttgtgcccttgaggcgtggcttccggagctaacgcgttaag
tcgaccgcctggggagtacggccgcaaggttaaaactcaaatgaattgacgggggcccgc
acaagcggtggagcatgtggtttaattcgatgcaacgcgaagaaccttacctactcttga
catccagagaacttagcagagatgctttggtgccttcgggaactctgagacaggtgctgc
atggctgtcgtcagctcgtgttgtgaaatgttgggttaagtcccgcaacgagcgcaaccc
ttatcctttgttgccagcggtccggccgggaactcaaaggagactgccagtgataaactg
gaggaaggtggggatgacgtcaagtcatcatggcccttacgagtagggctacacacgtgc
tacaatggcgcatacaaagagaagcgacctcgcgagagcaagcggacctcataaagtgcg
tcgtagtccggattggagtctgcaactcgactccatgaagtcggaatcgctagtaatcgt
agatcagaatgctacggtgaatacgttcccgggccttgtacacaccgcccgtcacaccat
gggagtgggttgcaaaagaagtaggtagcttaaccttcgggagggcgcttaccactttgt
gattcatgactggggtg
>Enterobacter_cloacae_KC999878.1
acgctggcggcaggcctaacacatgcaagtcgagcggcagcggaaagagcttgctctttg
ccggcgagcggcggacgggtgagtaatgtctgggaaactgcctgatggagggggataact
actggaaacggtagctaataccgcataacgtcgcaagaccaaagagggggaccttcgggc
ctcttgccatcagatgtgcccagatgggattagctagtaggtggggtaacggctcaccta
ggcgacgatccctagctggtctgagaggatgaccagccacactggaactgagacacggtc
cagactcctacgggaggcagcagtggggaatattgcacaatgggcgcaagcctgatgcag
ccatgccgcgtgtatgaagaaggccttcgggttgtaaagtactttcagcggggaggaagg
cgctgaggctaataacctcagcgattgacgttacccgcagaagaagcaccggctaactcc
gtgccagcagccgcggtaatacggagggtgcaagcgttaatcggaattactgggcgtaaa
gcgcacgcaggcggtctgtcaagtcggatgtgaaatccccgggctcaacctgggaactgc
attcgaaactggcaggctagagtcttgtagaggggggtagaattccaggtgtagcggtga
aatgcgtagagatctggaggaataccggtggcgaaggcggccccctggacaaagactgac
gctcaggtgcgaaagcgtggggagcaaacaggattagataccctggtagtccacgccgta
aacgatgtcgacttggaggttgtgcccttgaggcgtggcttccggagctaacgcgttaag
tcgaccgcctggggagtacggccgcaaggttaaaactcaaatgaattgacgggggcccgc
acaagcggtggagcatgtggtttaattcgatgcaacgcgaagaaccttacctactcttga
catccagagaacttagcagagatgctttggtgccttcgggaactctgagacaggtgctgc
atggctgtcgtcagctcgtgttgtgaaatgttgggttaagtcccgcaacgagcgcaaccc
ttatcctttgttgccagcggtccggccgggaactcaaaggagactgccagtgataaactg
gaggaaggtggggatgacgtcaagtcatcatggcccttacgagtagggctacacacgtgc
tacaatggcgcatacaaagagaagcgacctcgcgagagcaagcggacctcataaagtgcg
tcgtagtccggattggagtctgcaactcgactccatgaagtcggaatcgctagtaatcgt
agatcagaatgctacggtgaatacgttcccgggccttgtacacaccgcccgtcacaccat
gggagtgggttgcaaaagaagtaggtagcttaaccttcgggagggcgcttaccactttgt
gattcatgactggggtg
>Enterobacter_amnigenus_JQ063000.1
aaggtcatgacacgcctaacacatgcaagtcgagcggcagcggaaagagcttgctctttg
ccggcgagcggcggacgggtgagtaatgtctgggaaactgcctgatggagggggataact
actggaaacggtagctaataccgcataatgtcgcaagaccaaagagggggaccttcgggc
ctcttgccatcagatgtgcccagatgggattagctagtaggtggggtaacggctcaccta
ggcgacgatccctagctggtctgagaggatgaccagccacactggaactgagacacggtc
cagactcctacgggaggcagcagtggggaatattgcacaatgggcgcaagcctgatgcag
ccatgccgcgtgtatgaagaaggccttcgggttgtaaagtactttcagcggggaggaagg
tgctgaggttaataacctcagcaattgacgttacccgcagaagaagcaccggctaactcc
gtgccagcagccgcggtaatacggagggtgcaagcgttaatcggaattactgggcgtaaa
gcgcacgcaggcggtctgtcaagtcggatgtgaaatccccgggctcaacctgggaactgc
attcgaaactggcaggctagagtcttgtagaggggggtagaattccaggtgtagcggtga
aatgcgtagagatctggaggaataccggtggcgaaggcggccccctggacaaagactgac
gctcaggtgcgaaagcgtggggagcaaacaggattagataccctggtagtccacgccgta
aacgatgtcgacttggaggttgtgcccttgaggcgtggcttccggagctaacgcgttaag
tcgaccgcctggggagtacggccgcaaggttaaaactcaaatgaattgacgggggcccgc
acaagcggtggagcatgtggtttaattcgatgcaacgcgaagaaccttacctactcttga
catccagagaactttccagagatggattggtgccttcgggaactctgagacaggtgctgc
atggctgtcgtcagctcgtgttgtgaaatgttgggttaagtcccgcaacgagcgcaaccc
ttatcctttgttgccagcggtccggccgggaactcaaaggagactgccagtgataaactg
gaggaaggtggggatgacgtcaagtcatcatggcccttacgagtagggctacacacgtgc
tacaatggcgcatacaaagagaagcgacctcgcgagagcaagcggacctcataaagtgcg
tcgtagtccggattggagtctgcaactcgactccatgaagtcggaatcgctagtaatcgt
agatcagaatgctacggtgaatacgttcccgggccttgtacacaccgcccgtcacaccat
gggagtgggttgcaaaagaagtaggtagcttaaccttcgggagggcgcttaccac-ttgt
gatgcatgacggta---
>Enterobacter_aerogenes_KF358443.1
acgctggcggcaggcctaacacatgcaagtcgagcggcagcggaaagagcttgctctttg
ccggcgagcggcggacgggtgagtaatgtctgggaaactgcctgatggagggggataact
actggaaacggtagctaataccgcataacgtcgcaagaccaaagagggggaccttcgggc
ctcttgccatcagatgtgcccagatgggattagctagtaggtggggtaacggctcaccta
ggcgacgatccctagctggtctgagaggatgaccagccacactggaactgagacacggtc
cagactcctacgggaggcagcagtggggaatattgcacaatgggcgcaagcctgatgcag
ccatgccgcgtgtatgaagaaggccttcgggttgtaaagtactttcagcggggaggaagg
cggtgaggttaataacctcaccgattgacgttacccgcagaagaagcaccggctaactcc
gtgccagcagccgcggtaatacggagggtgcaagcgttaatcggaattactgggcgtaaa
gcgcacgcaggcggtctgtcaagtcggatgtgaaatccccgggctcaacctgggaactgc
attcgaaactggcaggctagagtcttgtagaggggggtagaattccaggtgtagcggtga
aatgcgtagagatctggaggaataccggtggcgaaggcggccccctggacaaagactgac
gctcaggtgcgaaagcgtggggagcaaacaggattagataccctggtagtccacgccgta
aacgatgtcgacttggaggttgtgcccttgaggcgtggcttccggagctaacgcgttaag
tcgaccgcccggggagtacggccgcaaggttaaaactcaaatcaattgacgggggcccgc
acaagcggtggagcatgtggtttaattcgatgcaacgcgaagaaccttacctactcttga
catccagagaacttagcagagatgctttggtgccttcgggaactctgagacaggtgctgc
atggctgtcgtcagctcgtgttgtgaaatgttgggttaagtcccgcaacgagcgcaaccc
ttatcctttgttgccagcggttaggccgggaactcaaaggagactgccagtgataaactg
gaggaaggtggggatgacgtcaagtcatcatggcccttacgagtagggctacacacgtgc
tacaatggcgcatacaaagagaagcgacctcgcgagagcaagcggacctcataaagtgcg
tcgtagtccggattggagtctgcgactcgactccatgaagtcggaatcgctagtaatcgt
agatcagaatgctacggtgaatacgttcccgggccttgtacacaccgcccgtcacaccat
gggagtgggttgcaaaagaagtaggtagcttaaccttcgggagggcgcttaccactttgt
gattcatgactggggtg
>Enterobacter_sp._PP820872.1
acgctggcggcaggcctaacacatgcaagtcgagcggtagcacagagagcttgctctcgg
gtgacgagcggcggacgggtgagtaatgtctgggaaactgcctgatggagggggataact
actggaaacggtagctaataccgcataacgtcgcaagaccaaagagggggaccttcgggc
ctcttgccatcagatgtgcccagatgggattagctagtaggtggggtaacggctcaccta
ggcgacgatccctagctggtctgagaggatgaccagccacactggaactgagacacggtc
cagactcctacgggaggcagcagtggggaatattgcacaatgggcgcaagcctgatgcag
ccatgccgcgtgtatgaagaaggccttcgggttgtaaagtactttcagcggggaggaagg
tgttgaggttaataacctcagcaattgacgttacccgcagaagaagcaccggctaactcc
gtgccagcagccgcggtaatacggagggtgcaagcgttaatcggaattactgggcgtaaa
gcgcacgcaggcggtctgtcaagtcggatgtgaaatccccgggctcaacctgggaactgc
attcgaaactggcaggctagagtcttgtagaggggggtagaattccaggtgtagcggtga
aatgcgtagagatctggaggaataccggtggcgaaggcggccccctggacaaagactgac
gctcaggtgcgaaagcgtggggagcaaacaggattagataccctggtagtccacgccgta
aacgatgtcgacttggaggttgtgcccttgaggcgtggcttccggagctaacgcgttaag
tcgaccgcctggggagtacggccgcaaggttaaaactcaaatgaattgacgggggcccgc
acaagcggtggagcatgtggtttaattcgatgcaacgcgaagaaccttacctactcttga
catccagagaactttccagagatggtttggtgccttcgggaactctgagacaggtgctgc
atggctgtcgtcagctcgtgttgtgaaatgttgggttaagtcccgcaacgagcgcaaccc
ttatcctttgttgccagcggttaggccgggaactcaaaggagactgccagtgataaactg
gaggaaggtggggatgacgtcaagtcatcatggcccttacgagtagggctacacacgtgc
tacaatggcgcatacaaagagaagcgacctcgcgagagcaagcggacctcataaagtgcg
tcgtagtccggattggagtctgcaactcgactccatgaagtcggaatcgctagtaatcgt
agatcagaatgctacggtgaatacgttcccgggccttgtacacaccgcccgtcacaccat
gggagtgggttgcaaaagaagtaggtagcttaaccttcgggagggcgcttaccactttgt
gattcatgactggggtg
>Enterobacter_chengduensis_OR365541.1
acgctggcggcaggcctaacacatgcaagtcgagcggtagcacagggagcttgctcctgg
gtgacgagcggcggacgggtgagtaatgtctgggaaactgcctgatggagggggataact
actggaaacggtagctaataccgcataacgtcgcaagaccaaagagggggaccttcgggc
ctcttgccatcagatgtgcccagatgggattagctagtaggtggggtaacggctcaccta
ggcgacgatccctagctggtctgagaggatgaccagccacactggaactgagacacggtc
cagactcctacgggaggcagcagtggggaatattgcacaatgggcgcaagcctgatgcag
ccatgccgcgtgtatgaagaaggccttcgggttgtaaagtactttcagcggggaggaagg
tgttgaggttaataacctcagcaattgacgttacccgcagaagaagcaccggctaactcc
gtgccagcagccgcggtaatacggagggtgcaagcgttaatcggaattactgggcgtaaa
gcgcacgcaggcggtctgtcaagtcggatgtgaaatccccgggctcaacctgggaactgc
attcgaaactggcaggctagagtcttgtagaggggggtagaattccaggtgtagcggtga
aatgcgtagagatctggaggaataccggtggcgaaggcggccccctggacaaagactgac
gctcaggtgcgaaagcgtggggagcaaacaggattagataccctggtagtccacgccgta
aacgatgtcgacttggaggttgtgcccttgaggcgtggcttccggagctaacgcgttaag
tcgaccgcctggggagtacggccgcaaggttaaaactcaaatgaattgacgggggcccgc
acaagcggtggagcatgtggtttaattcgatgcaacgcgaagaaccttacctactcttga
catccagagaactttccagagatggattggtgccttcgggaactctgagacaggtgctgc
atggctgtcgtcagctcgtgttgtgaaatgttgggttaagtcccgcaacgagcgcaaccc
ttatcctttgttgccagcggttaggccgggaactcaaaggagactgccagtgataaactg
gaggaaggtggggatgacgtcaagtcatcatggcccttacgagtagggctacacacgtgc
tacaatggcgcatacaaagagaagcgacctcgcgagagcaagcggacctcataaagtgcg
tcgtagtccggattggagtctgcaactcgactccatgaagtcggaatcgctagtaatcgt
agatcagaatgctacggtgaatacgttcccgggccttgtacacaccgcccgtcacaccat
gggagtgggttgcaaaagaagtaggtagcttaaccttcgggagggcgcttaccactttgt
gattcatgactggggtg
>Enterobacter_asburiae_MW303475.1
acgctggcggcaggcctaacacatgcaagtcgagcggtagcacagagagcttgctcttgg
gtgacgagcggcggacgggtgagtaatgtctgggaaactgcctgatggagggggataact
actggaaacggtagctaataccgcataacgtcgcaagaccaaagagggggaccttcgggc
ctcttgccatcagatgtgcccagatgggattagctagtaggtggggtaacggctcaccta
ggcgacgatccctagctggtctgagaggatgaccagccacactggaactgagacacggtc
cagactcctacgggaggcagcagtggggaatattgcacaatgggcgcaagcctgatgcag
ccatgccgcgtgtatgaagaaggccttcgggttgtaaagtactttcagcggggaggaagg
tgttgaggttaataacctcagcaattgacgttacccgcagaagaagcaccggctaactcc
gtgccagcagccgcggtaatacggagggtgcaagcgttaatcggaattactgggcgtaaa
gcgcacgcaggcggtctgtcaagtcggatgtgaaatccccgggctcaacctgggaactgc
attcgaaactggcaggctagagtcttgtagaggggggtagaattccaggtgtagcggtga
aatgcgtagagatctggaggaataccggtggcgaaggcggccccctggacaaagactgac
gctcaggtgcgaaagcgtggggagcaaacaggattagataccctggtagtccacgccgta
aacgatgtcgacttggaggttgtgcccttgaggcgtggcttccggagctaacgcgttaag
tcgaccgcctggggagtacggccgcaaggttaaaactcaaatgaattgacgggggcccgc
acaagcggtggagcatgtggtttaattcgatgcaacgcgaagaaccttacctactcttga
catccagagaactttccagagatggattggtgccttcgggaactctgagacaggtgctgc
atggctgtcgtcagctcgtgttgtgaaatgttgggttaagtcccgcaacgagcgcaaccc
ttatcctttgttgccagcggttcggccgggaactcaaaggagactgccagtgataaactg
gaggaaggtggggatgacgtcaagtcatcatggcccttacgagtagggctacacacgtgc
tacaatggcgcatacaaagagaagcgacctcgcgagagcaagcggacctcataaagtgcg
tcgtagtccggattggagtctgcaactcgactccatgaagtcggaatcgctagtaatcgt
agatcagaatgctacggtgaatacgttcccgggccttgtacacaccgcccgtcacaccat
gggagtgggttgcaaaagaagtaggtagcttaaccttcgggagggcgcttaccactttgt
gattcatgactggggtg
>Enterobacter_pseudoroggenkampii_PV383802.1
------atggcggcagctacacatgcaagtcgagcggcagcggaaagagcttgctctttg
ccggcgagcggcggacgggtgagtaatgtctgggaaactgcctgatggagggggataact
actggaaacggtagctaataccgcataacgtcgcaagaccaaagagggggaccttcgggc
ctcttgccatcagatgtgcccagatgggattagctagtaggtggggtaacggctcaccta
ggcgacgatccctagctggtctgagaggatgaccagccacactggaactgagacacggtc
cagactcctacgggaggcagcagtggggaatattgcacaatgggcgcaagcctgatgcag
ccatgccgcgtgtatgaagaaggccttcgggttgtaaagtactttcagcggggaggaagg
tgttgaggttaataacctcggcaattgacgttacccgcagaagaagcaccggctaactcc
gtgccagcagccgcggtaatacggagggtgcaagcgttaatcggaattactgggcgtaaa
gcgcacgcaggcggtctgtcaagtcggatgtgaaatccccgggctcaacctgggaactgc
attcgaaactggcaggctagagtcttgtagaggggggtagaattccaggtgtagcggtga
aatgcgtagagatctggaggaataccggtggcgaaggcggccccctggacaaagactgac
gctcaggtgcgaaagcgtggggagcaaacaggattagataccctggtagtccacgccgta
aacgatgtcgacttggaggttgtgcccttgaggcgtggcttccggagctaacgcgttaag
tcgaccgcctggggagtacggccgcaaggttaaaactcaaatgaattgacgggggcccgc
acaagcggtggagcatgtggtttaattcgatgcaacgcgaagaaccttacctactcttga
catccagagaacttaccagagatggattggtgccttcgggaactctgagacaggtgctgc
atggctgtcgtcagctcgtgttgtgaaatgttgggttaagtcccgcaacgagcgcaaccc
ttatcctttgttgccagcggttaggccgggaactcaaaggagactgccagtgataaactg
gaggaaggtggggatgacgtcaagtcatcatggcccttacgagtagggctacacacgtgc
tacaatggcgcatacaaagagaagcgacctcgcgagagcaagcggacctcataaagtgcg
tcgtagtccggattggagtctgcaactcgactccatgaagtcggaatcgctagtaatcgt
agatcagaatgctacggtgaatacgttcccgggccttgtacacaccgcccgtcacaccat
gggagtgggttgcaaaagaagtaggtagcttaaccttcgggagggcgc-taccactttgt
tacctt-----gccg--
