# Supplementary material for: Promotion of maize seedling growth by Enterobacter asburiae PW2 under salt stress
Source: Front Plant Sci. 2026 May 4;17:1823368. doi: 10.3389/fpls.2026.1823368 (PMC13180849; doi:10.3389/fpls.2026.1823368)
Supplement: Supplementary file 2 [file DataSheet2.zip › S4_ML_Phylogenetic.treefile]

(PW2_PZ245473:0.0000010091,((Enterobacter_asburiae_OP986842.1:0.0000020014,((((Cedecea_davisae_HQ242718.1:0.0000010091,Enterobacter_sp._KY800455.1:0.0000010091)75:0.0000010091,Enterobacter_sp._LC133614.2:0.0000020812)47:0.0000021467,((((Enterobacter_ludwigii_KX242269.1:0.0000010091,Enterobacter_ludwigii_MT180566.1:0.0000010091)77:0.0000010091,(((((Enterobacter_quasiroggenkampii_PV259029.1:0.0000010091,Enterobacter_sp._OK039347.1:0.0000010091)84:0.0000010091,(Enterobacter_mori_MT239536.1:0.0013835825,Cedecea_davisae_KF146959.1:0.0042696608)14:0.0000022935)10:0.0000029026,Uncultured_bacterium_HM595391.1:0.0013814388)73:0.0006834702,Uncultured_Enterobacter_JF703626.1:0.0020788818)33:0.0000021676,(((((Enterobacter_tabaci_KP990658.1:0.0000010091,Enterobacter_tabaci_MN606189.1:0.0000010091)94:0.0000024288,Enterobacter_mori_PP713274.1:0.0028085076)98:0.0006851116,((Cedecea_davisae_MW898665.1:0.0022432540,Enterobacter_sp._EF175731.1:0.0013697993)76:0.0006972995,Uncultured_Enterobacter_JF703607.1:0.0013801693)38:0.0000022452)46:0.0006835178,(Leclercia_adecarboxylata_JQ308597.1:0.0059237959,(Enterobacter_amnigenus_JQ063000.1:0.0055930483,Enterobacter_pseudoroggenkampii_PV383802.1:0.0134055389)73:0.0033210308)62:0.0018057853)32:0.0000020690,(Uncultured_bacterium_JQ940993.1:0.0006813521,Uncultured_bacterium_JQ940917.1:0.0013796452)97:0.0013794685)16:0.0000020494)14:0.0000010091)13:0.0000023832,((Enterobacter_cloacae_OQ568648.1:0.0000010091,Enterobacter_ludwigii_KR476387.1:0.0000010091)93:0.0012130314,(Pantoea_sp._AB795554.1:0.0000010091,Enterobacter_sp._EU272859.1:0.0051044114)72:0.0012302175)58:0.0003805565)41:0.0007000395,((Enterobacter_sp._MK530207.1:0.0007176585,((Enterobacter_sp._MF125281.1:0.0000010091,Uncultured_bacterium_JQ940247.1:0.0006970577)77:0.0000022349,((((((((Enterobacter_sp._FJ472852.1:0.0000022023,Enterobacter_quasiroggenkampii_OQ977012.1:0.0000023386)83:0.0006942177,Enterobacter_mori_OP355195.1:0.0028913521)67:0.0000020354,Enterobacter_mori_OP986239.1:0.0000026845)46:0.0000022692,Enterobacter_cloacae_MW898661.1:0.0006919078)74:0.0006990246,((((Enterobacter_ludwigii_JN644550.1:0.0006892411,Enterobacter_gergoviae_HQ242716.1:0.0013882147)43:0.0000020352,Citrobacter_murliniae_KF831022.1:0.0021005758)50:0.0006795659,Leclercia_adecarboxylata_HQ407282.1:0.0013756026)39:0.0000020255,Enterobacter_mori_MH101421.1:0.0000010091)31:0.0000022434)57:0.0013791324,(Enterobacter_mori_OQ070192.1:0.0000023226,((Pseudomonas_sp._KF146957.1:0.0029112491,Enterobacter_aerogenes_KF358443.1:0.0038295181)76:0.0006563499,Enterobacter_cloacae_KC999878.1:0.0020951560)27:0.0000020238)31:0.0000022151)82:0.0013938770,Enterobacter_cloacae_MW595966.1:0.0000023796)75:0.0013920991,(((Enterobacter_ludwigii_MT613360.1:0.0000010091,Enterobacter_tabaci_MK641315.1:0.0000010091)73:0.0000010091,Enterobacter_mori_KC851827.1:0.0000020889)95:0.0006862482,Enterobacter_cloacae_MK621330.1:0.0013850861)35:0.0000020377)58:0.0007065308)59:0.0006887142)62:0.0007055135,Enterobacter_sp._GQ478258.1:0.0028278794)37:0.0000023825)5:0.0000020021)5:0.0000022892,Uncultured_organism_HQ747640.1:0.0013948472)55:0.0014276746)33:0.0000020532,(Enterobacter_asburiae_MK039105.1:0.0000022615,((Enterobacter_sp._PP820872.1:0.0013996054,Enterobacter_chengduensis_OR365541.1:0.0013963032)81:0.0000010091,Enterobacter_asburiae_MW303475.1:0.0007004508)100:0.0051838528)81:0.0020958597)94:0.0010565346,Enterobacter_sp._MW784623.1:0.0010129120);
